# Supplementary material for: Antibody decay, T cell immunity and breakthrough infections following two SARS-CoV-2 vaccine doses in inflammatory bowel disease patients treated with infliximab and vedolizumab
Source: Nat Commun. 2022 Mar 16;13:1379. doi: 10.1038/s41467-022-28517-z (PMC8927425; doi:10.1038/s41467-022-28517-z)
Supplement: Supplementary file 3 — Source Data [file 41467_2022_28517_MOESM3_ESM.xlsx]

## Sheet: Figure 1
id	weeks_since_first_dose	weeks_since_second_dose	biologic	biologic_combo	vaccine	prior_infection	anti_s	infection_post_second_dose
1376	1.71429	-6.28571	Vedolizumab	Vedolizumab without immunomodulator	ChAdOx1 nCoV-19	FALSE	2.9	FALSE
1376	9.71429	1.71429	Vedolizumab	Vedolizumab without immunomodulator	ChAdOx1 nCoV-19	FALSE	1204	FALSE
1376	18	10	Vedolizumab	Vedolizumab without immunomodulator	ChAdOx1 nCoV-19	FALSE	625	FALSE
1209	-5.28571	-15.1369	Infliximab	Infliximab without immunomodulator	BNT162b2	FALSE	0.4	FALSE
1209	2.85714	-6.99405	Infliximab	Infliximab without immunomodulator	BNT162b2	FALSE	16.9	FALSE
1209	10.8512	1	Infliximab	Infliximab without immunomodulator	BNT162b2	FALSE	43.2	FALSE
1209	18.8512	9	Infliximab	Infliximab without immunomodulator	BNT162b2	FALSE	516	FALSE
1209	26.8512	17	Infliximab	Infliximab without immunomodulator	BNT162b2	FALSE	151	FALSE
4879	-4.28571	-15.1369	Infliximab	Infliximab with immunomodulator	ChAdOx1 nCoV-19	FALSE	0.4	FALSE
4879	11.7083	0.857143	Infliximab	Infliximab with immunomodulator	ChAdOx1 nCoV-19	FALSE	2.8	FALSE
4879	19.4226	8.57143	Infliximab	Infliximab with immunomodulator	ChAdOx1 nCoV-19	FALSE	88.6	FALSE
1642	-2.71429	-14.8512	Vedolizumab	Vedolizumab without immunomodulator	ChAdOx1 nCoV-19	FALSE	0.4	FALSE
4469	-3.42857	-14.5655	Vedolizumab	Vedolizumab without immunomodulator	ChAdOx1 nCoV-19	FALSE	0.4	FALSE
4469	4.57143	-6.56548	Vedolizumab	Vedolizumab without immunomodulator	ChAdOx1 nCoV-19	FALSE	333	FALSE
4469	12.7083	1.57143	Vedolizumab	Vedolizumab without immunomodulator	ChAdOx1 nCoV-19	FALSE	4698	FALSE
4469	20.8512	9.71429	Vedolizumab	Vedolizumab without immunomodulator	ChAdOx1 nCoV-19	FALSE	1204	FALSE
4469	28.8512	17.7143	Vedolizumab	Vedolizumab without immunomodulator	ChAdOx1 nCoV-19	FALSE	364	FALSE
3057	-3.42857	-15.2798	Vedolizumab	Vedolizumab without immunomodulator	ChAdOx1 nCoV-19	FALSE	0.4	FALSE
3057	4.71429	-7.1369	Vedolizumab	Vedolizumab without immunomodulator	ChAdOx1 nCoV-19	FALSE	38	FALSE
3057	8.70833	-3.14286	Vedolizumab	Vedolizumab without immunomodulator	ChAdOx1 nCoV-19	FALSE	149	FALSE
3057	12.2798	0.428571	Vedolizumab	Vedolizumab without immunomodulator	ChAdOx1 nCoV-19	FALSE	171	FALSE
3057	12.2798	0.428571	Vedolizumab	Vedolizumab without immunomodulator	ChAdOx1 nCoV-19	FALSE	171	FALSE
3057	12.2798	0.428571	Vedolizumab	Vedolizumab without immunomodulator	ChAdOx1 nCoV-19	FALSE	171	FALSE
3057	12.2798	0.428571	Vedolizumab	Vedolizumab without immunomodulator	ChAdOx1 nCoV-19	FALSE	171	FALSE
3057	12.2798	0.428571	Vedolizumab	Vedolizumab without immunomodulator	ChAdOx1 nCoV-19	FALSE	171	FALSE
3057	12.2798	0.428571	Vedolizumab	Vedolizumab without immunomodulator	ChAdOx1 nCoV-19	FALSE	171	FALSE
3057	12.2798	0.428571	Vedolizumab	Vedolizumab without immunomodulator	ChAdOx1 nCoV-19	FALSE	171	FALSE
3057	12.2798	0.428571	Vedolizumab	Vedolizumab without immunomodulator	ChAdOx1 nCoV-19	FALSE	171	FALSE
3057	20.2798	8.42857	Vedolizumab	Vedolizumab without immunomodulator	ChAdOx1 nCoV-19	FALSE	868	FALSE
4704	-7.14286	-17.5655	Infliximab	Infliximab with immunomodulator	BNT162b2	TRUE	5.3	FALSE
4704	0.714286	-9.70833	Infliximab	Infliximab with immunomodulator	BNT162b2	TRUE	2.2	FALSE
4704	8.85119	-1.57143	Infliximab	Infliximab with immunomodulator	BNT162b2	TRUE	750	FALSE
4704	16.994	6.57143	Infliximab	Infliximab with immunomodulator	BNT162b2	TRUE	1623	FALSE
4704	26.2798	15.8571	Infliximab	Infliximab with immunomodulator	BNT162b2	TRUE	191	FALSE
6067	-0.428571	-11.5655	Infliximab	Infliximab with immunomodulator	ChAdOx1 nCoV-19	FALSE	0.4	FALSE
6067	5.57143	-5.56548	Infliximab	Infliximab with immunomodulator	ChAdOx1 nCoV-19	FALSE	5.1	FALSE
6067	11.5655	0.428571	Infliximab	Infliximab with immunomodulator	ChAdOx1 nCoV-19	FALSE	8.2	FALSE
6067	24.1369	13	Infliximab	Infliximab with immunomodulator	ChAdOx1 nCoV-19	FALSE	27.9	FALSE
6067	29.994	18.8571	Infliximab	Infliximab with immunomodulator	ChAdOx1 nCoV-19	FALSE	29.4	FALSE
3332	-9.28571	-20.2798	Infliximab	Infliximab without immunomodulator	ChAdOx1 nCoV-19	FALSE	0.4	FALSE
3332	7.85119	-3.14286	Infliximab	Infliximab without immunomodulator	ChAdOx1 nCoV-19	FALSE	0.3	FALSE
3332	15.8512	4.85714	Infliximab	Infliximab without immunomodulator	ChAdOx1 nCoV-19	FALSE	2.7	FALSE
247	-1.28571	-12.4226	Infliximab	Infliximab without immunomodulator	BNT162b2	FALSE	0.4	FALSE
247	14.7083	3.57143	Infliximab	Infliximab without immunomodulator	BNT162b2	FALSE	1155	FALSE
247	22.7083	11.5714	Infliximab	Infliximab without immunomodulator	BNT162b2	FALSE	229	FALSE
4463	0.571429	-9.42262	Infliximab	Infliximab with immunomodulator	BNT162b2	FALSE	0.4	FALSE
4463	8.57143	-1.42262	Infliximab	Infliximab with immunomodulator	BNT162b2	FALSE	7.1	FALSE
4463	16.5655	6.57143	Infliximab	Infliximab with immunomodulator	BNT162b2	FALSE	1074	FALSE
4463	24.5655	14.5714	Infliximab	Infliximab with immunomodulator	BNT162b2	FALSE	216	FALSE
1993	-4	-14.994	Vedolizumab	Vedolizumab without immunomodulator	BNT162b2	FALSE	0.4	FALSE
3688	0.571429	-9.85714	Infliximab	Infliximab with immunomodulator	BNT162b2	FALSE	0.3	FALSE
3688	9.42857	-1	Infliximab	Infliximab with immunomodulator	BNT162b2	TRUE	2501	FALSE
4227	-0.857143	-11.8512	Vedolizumab	Vedolizumab without immunomodulator	ChAdOx1 nCoV-19	TRUE	0.4	FALSE
4227	9.27976	-1.71429	Vedolizumab	Vedolizumab without immunomodulator	ChAdOx1 nCoV-19	TRUE	39	FALSE
4227	17.2798	6.28571	Vedolizumab	Vedolizumab without immunomodulator	ChAdOx1 nCoV-19	TRUE	2497	FALSE
4227	25.4226	14.4286	Vedolizumab	Vedolizumab without immunomodulator	ChAdOx1 nCoV-19	TRUE	1201	FALSE
2970	-1.28571	-13.2798	Infliximab	Infliximab with immunomodulator	ChAdOx1 nCoV-19	FALSE	0.4	TRUE
2970	6.71429	-5.27976	Infliximab	Infliximab with immunomodulator	ChAdOx1 nCoV-19	FALSE	16.3	TRUE
2970	14.7083	2.71429	Infliximab	Infliximab with immunomodulator	ChAdOx1 nCoV-19	FALSE	402	TRUE
2970	22.7083	10.7143	Infliximab	Infliximab with immunomodulator	ChAdOx1 nCoV-19	FALSE	79.7	TRUE
2970	30.7083	18.7143	Infliximab	Infliximab with immunomodulator	ChAdOx1 nCoV-19	TRUE	4274	TRUE
2229	1.14286	-10.2798	Vedolizumab	Vedolizumab without immunomodulator	ChAdOx1 nCoV-19	TRUE	14399	FALSE
2229	12.7083	1.28571	Vedolizumab	Vedolizumab without immunomodulator	ChAdOx1 nCoV-19	TRUE	23193	FALSE
7220	-3.42857	-14.1369	Infliximab	Infliximab with immunomodulator	ChAdOx1 nCoV-19	FALSE	0.4	FALSE
7220	4.57143	-6.1369	Infliximab	Infliximab with immunomodulator	ChAdOx1 nCoV-19	FALSE	10.9	FALSE
7220	12.5655	1.85714	Infliximab	Infliximab with immunomodulator	ChAdOx1 nCoV-19	FALSE	684	FALSE
7220	20.5655	9.85714	Infliximab	Infliximab with immunomodulator	ChAdOx1 nCoV-19	FALSE	177	FALSE
7220	28.5655	17.8571	Infliximab	Infliximab with immunomodulator	ChAdOx1 nCoV-19	FALSE	63.3	FALSE
3162	-3.85714	-13.2798	Infliximab	Infliximab with immunomodulator	BNT162b2	FALSE	0.4	FALSE
3162	3.85714	-5.56548	Infliximab	Infliximab with immunomodulator	BNT162b2	FALSE	71.4	FALSE
3162	12.1369	2.71429	Infliximab	Infliximab with immunomodulator	BNT162b2	FALSE	208	FALSE
3162	20.1369	10.7143	Infliximab	Infliximab with immunomodulator	BNT162b2	FALSE	72.4	FALSE
3162	28.1369	18.7143	Infliximab	Infliximab with immunomodulator	BNT162b2	FALSE	24.3	FALSE
746	-3.57143	-14.1369	Vedolizumab	Vedolizumab with immunomodulator	ChAdOx1 nCoV-19	FALSE	0.4	FALSE
746	4.85714	-5.70833	Vedolizumab	Vedolizumab with immunomodulator	ChAdOx1 nCoV-19	FALSE	209	FALSE
746	13.4226	2.85714	Vedolizumab	Vedolizumab with immunomodulator	ChAdOx1 nCoV-19	FALSE	8055	FALSE
746	21.4226	10.8571	Vedolizumab	Vedolizumab with immunomodulator	ChAdOx1 nCoV-19	FALSE	2981	FALSE
1522	-8	-16.1369	Infliximab	Infliximab without immunomodulator	ChAdOx1 nCoV-19	FALSE	0.4	FALSE
1522	3.99405	-4.14286	Infliximab	Infliximab without immunomodulator	ChAdOx1 nCoV-19	FALSE	5.6	FALSE
1522	14.994	6.85714	Infliximab	Infliximab without immunomodulator	ChAdOx1 nCoV-19	FALSE	6	FALSE
3708	-2.71429	-14.5655	Infliximab	Infliximab with immunomodulator	ChAdOx1 nCoV-19	FALSE	0.4	FALSE
3708	5.28571	-6.56548	Infliximab	Infliximab with immunomodulator	ChAdOx1 nCoV-19	FALSE	9.6	FALSE
3708	13.2798	1.42857	Infliximab	Infliximab with immunomodulator	ChAdOx1 nCoV-19	FALSE	2100	FALSE
3708	21.2798	9.42857	Infliximab	Infliximab with immunomodulator	ChAdOx1 nCoV-19	FALSE	337	FALSE
6401	-10	-18.7083	Infliximab	Infliximab with immunomodulator	ChAdOx1 nCoV-19	FALSE	0.4	FALSE
6401	5.99405	-2.71429	Infliximab	Infliximab with immunomodulator	ChAdOx1 nCoV-19	FALSE	5.5	FALSE
6743	-4.71429	-16.2798	Infliximab	Infliximab with immunomodulator	BNT162b2	FALSE	0.4	FALSE
6743	11.4226	-0.142857	Infliximab	Infliximab with immunomodulator	BNT162b2	FALSE	0.3	FALSE
6743	19.4226	7.85714	Infliximab	Infliximab with immunomodulator	BNT162b2	FALSE	657	FALSE
2738	-1.71429	-12.7083	Infliximab	Infliximab with immunomodulator	ChAdOx1 nCoV-19	FALSE	0.4	FALSE
2738	14.5655	3.57143	Infliximab	Infliximab with immunomodulator	ChAdOx1 nCoV-19	FALSE	1207	FALSE
3031	0.142857	NA	Infliximab	Infliximab with immunomodulator	BNT162b2	FALSE	0.4	FALSE
3031	12.2798	NA	Infliximab	Infliximab with immunomodulator	BNT162b2	FALSE	1124	FALSE
3031	18.2798	NA	Infliximab	Infliximab with immunomodulator	BNT162b2	FALSE	641	FALSE
3031	24.2798	NA	Infliximab	Infliximab with immunomodulator	BNT162b2	FALSE	166	FALSE
1071	-3.28571	-15.2798	Vedolizumab	Vedolizumab without immunomodulator	BNT162b2	FALSE	0.4	FALSE
1071	4.57143	-7.42262	Vedolizumab	Vedolizumab without immunomodulator	BNT162b2	FALSE	339	FALSE
1071	12.5655	0.571429	Vedolizumab	Vedolizumab without immunomodulator	BNT162b2	FALSE	769	FALSE
1071	20.5655	8.57143	Vedolizumab	Vedolizumab without immunomodulator	BNT162b2	FALSE	18449	FALSE
3067	-7.71429	-18.7083	Infliximab	Infliximab without immunomodulator	ChAdOx1 nCoV-19	FALSE	0.4	FALSE
3067	8.27976	-2.71429	Infliximab	Infliximab without immunomodulator	ChAdOx1 nCoV-19	FALSE	5.7	FALSE
3067	16.2798	5.28571	Infliximab	Infliximab without immunomodulator	ChAdOx1 nCoV-19	FALSE	591	FALSE
3067	24.2798	13.2857	Infliximab	Infliximab without immunomodulator	ChAdOx1 nCoV-19	FALSE	198	FALSE
7165	-2.71429	-13.7083	Infliximab	Infliximab with immunomodulator	BNT162b2	TRUE	0.4	FALSE
7165	5.14286	-5.85119	Infliximab	Infliximab with immunomodulator	BNT162b2	TRUE	1.1	FALSE
7165	13.1369	2.14286	Infliximab	Infliximab with immunomodulator	BNT162b2	TRUE	1928	FALSE
7165	20.2798	9.28571	Infliximab	Infliximab with immunomodulator	BNT162b2	TRUE	224	FALSE
4755	-8.28571	-21.5655	Infliximab	Infliximab with immunomodulator	ChAdOx1 nCoV-19	TRUE	0.8	FALSE
4755	-0.285714	-13.5655	Infliximab	Infliximab with immunomodulator	ChAdOx1 nCoV-19	TRUE	0.9	FALSE
4755	7.71429	-5.56548	Infliximab	Infliximab with immunomodulator	ChAdOx1 nCoV-19	TRUE	371	FALSE
4755	15.7083	2.42857	Infliximab	Infliximab with immunomodulator	ChAdOx1 nCoV-19	TRUE	277	FALSE
4755	23.7083	10.4286	Infliximab	Infliximab with immunomodulator	ChAdOx1 nCoV-19	TRUE	207	FALSE
4755	31.8512	18.5714	Infliximab	Infliximab with immunomodulator	ChAdOx1 nCoV-19	TRUE	152	FALSE
5619	-3.14286	-14.994	Vedolizumab	Vedolizumab with immunomodulator	BNT162b2	FALSE	0.4	FALSE
5619	5.14286	-6.70833	Vedolizumab	Vedolizumab with immunomodulator	BNT162b2	FALSE	86.8	FALSE
5619	12.994	1.14286	Vedolizumab	Vedolizumab with immunomodulator	BNT162b2	FALSE	23203	FALSE
5619	20.8512	9	Vedolizumab	Vedolizumab with immunomodulator	BNT162b2	FALSE	5746	FALSE
5004	-4.71429	-16.7083	Infliximab	Infliximab with immunomodulator	BNT162b2	FALSE	0.4	FALSE
5004	10.8512	-1.14286	Infliximab	Infliximab with immunomodulator	BNT162b2	FALSE	4	FALSE
5004	18.8512	6.85714	Infliximab	Infliximab with immunomodulator	BNT162b2	FALSE	429	FALSE
5004	26.994	15	Infliximab	Infliximab with immunomodulator	BNT162b2	FALSE	74.3	FALSE
7065	-6.71429	-18.1369	Vedolizumab	Vedolizumab without immunomodulator	ChAdOx1 nCoV-19	FALSE	0.4	TRUE
7065	9.27976	-2.14286	Vedolizumab	Vedolizumab without immunomodulator	ChAdOx1 nCoV-19	FALSE	93.7	TRUE
7065	17.5655	6.14286	Vedolizumab	Vedolizumab without immunomodulator	ChAdOx1 nCoV-19	FALSE	635	TRUE
6369	-1	-10.1369	Infliximab	Infliximab with immunomodulator	ChAdOx1 nCoV-19	FALSE	0.4	FALSE
6369	6.99405	-2.14286	Infliximab	Infliximab with immunomodulator	ChAdOx1 nCoV-19	FALSE	1.5	FALSE
6369	15.1369	6	Infliximab	Infliximab with immunomodulator	ChAdOx1 nCoV-19	TRUE	13.5	FALSE
6369	23.1369	14	Infliximab	Infliximab with immunomodulator	ChAdOx1 nCoV-19	TRUE	7	FALSE
3349	1	-9.99405	Infliximab	Infliximab without immunomodulator	BNT162b2	FALSE	0.4	FALSE
3349	8.85714	-2.1369	Infliximab	Infliximab without immunomodulator	BNT162b2	FALSE	1.7	FALSE
3349	16.8512	5.85714	Infliximab	Infliximab without immunomodulator	BNT162b2	FALSE	886	FALSE
3349	24.8512	13.8571	Infliximab	Infliximab without immunomodulator	BNT162b2	FALSE	225	FALSE
3349	32.8512	21.8571	Infliximab	Infliximab without immunomodulator	BNT162b2	FALSE	84.9	FALSE
2106	-2.85714	-11.994	Infliximab	Infliximab without immunomodulator	ChAdOx1 nCoV-19	FALSE	0.4	FALSE
2106	5.14286	-3.99405	Infliximab	Infliximab without immunomodulator	ChAdOx1 nCoV-19	FALSE	0.4	FALSE
2106	15.4226	6.28571	Infliximab	Infliximab without immunomodulator	ChAdOx1 nCoV-19	FALSE	10.8	FALSE
2106	25.4226	16.2857	Infliximab	Infliximab without immunomodulator	ChAdOx1 nCoV-19	FALSE	1.4	FALSE
3527	4	-3.71429	Infliximab	Infliximab with immunomodulator	BNT162b2	FALSE	1.2	FALSE
3527	10	2.28571	Infliximab	Infliximab with immunomodulator	BNT162b2	FALSE	213	FALSE
3527	17.1369	9.42262	Infliximab	Infliximab with immunomodulator	BNT162b2	FALSE	75.3	FALSE
3527	27.4226	19.7083	Infliximab	Infliximab with immunomodulator	BNT162b2	FALSE	9.3	FALSE
3527	33.4226	25.7083	Infliximab	Infliximab with immunomodulator	BNT162b2	FALSE	3.8	FALSE
6231	-3.14286	-13.994	Infliximab	Infliximab with immunomodulator	BNT162b2	FALSE	0.4	FALSE
6231	4.85714	-5.99405	Infliximab	Infliximab with immunomodulator	BNT162b2	FALSE	1.4	FALSE
6231	12.994	2.14286	Infliximab	Infliximab with immunomodulator	BNT162b2	FALSE	825	FALSE
6231	21.1369	10.2857	Infliximab	Infliximab with immunomodulator	BNT162b2	FALSE	164	FALSE
6231	28.1369	17.2857	Infliximab	Infliximab with immunomodulator	BNT162b2	FALSE	54	FALSE
1919	0.857143	-10.5655	Vedolizumab	Vedolizumab without immunomodulator	BNT162b2	FALSE	0.4	FALSE
1919	9.14286	-2.27976	Vedolizumab	Vedolizumab without immunomodulator	BNT162b2	FALSE	8.9	FALSE
1919	17.1369	5.71429	Vedolizumab	Vedolizumab without immunomodulator	BNT162b2	FALSE	2313	FALSE
1919	24.994	13.5714	Vedolizumab	Vedolizumab without immunomodulator	BNT162b2	FALSE	775	FALSE
1919	33.1369	21.7143	Vedolizumab	Vedolizumab without immunomodulator	BNT162b2	FALSE	465	FALSE
4975	-8.14286	NA	Vedolizumab	Vedolizumab without immunomodulator	ChAdOx1 nCoV-19	TRUE	1.1	FALSE
4975	7.99405	NA	Vedolizumab	Vedolizumab without immunomodulator	ChAdOx1 nCoV-19	TRUE	555	FALSE
1816	0.142857	-9.28571	Infliximab	Infliximab with immunomodulator	ChAdOx1 nCoV-19	FALSE	0.4	FALSE
1816	7.85714	-1.57143	Infliximab	Infliximab with immunomodulator	ChAdOx1 nCoV-19	FALSE	0.4	FALSE
1816	15.8512	6.42262	Infliximab	Infliximab with immunomodulator	ChAdOx1 nCoV-19	FALSE	1.1	FALSE
1816	23.8512	14.4226	Infliximab	Infliximab with immunomodulator	ChAdOx1 nCoV-19	FALSE	0.3	FALSE
1816	31.8512	22.4226	Infliximab	Infliximab with immunomodulator	ChAdOx1 nCoV-19	FALSE	0.3	FALSE
6586	2	-7.28571	Infliximab	Infliximab with immunomodulator	BNT162b2	FALSE	4.5	FALSE
1081	-3.42857	-14.5655	Infliximab	Infliximab with immunomodulator	ChAdOx1 nCoV-19	FALSE	0.4	FALSE
1081	9.27976	-1.85714	Infliximab	Infliximab with immunomodulator	ChAdOx1 nCoV-19	FALSE	2.8	FALSE
1081	12.5655	1.42857	Infliximab	Infliximab with immunomodulator	ChAdOx1 nCoV-19	FALSE	397	FALSE
1081	28.4226	17.2857	Infliximab	Infliximab with immunomodulator	ChAdOx1 nCoV-19	FALSE	44.4	FALSE
927	-2.28571	-14.2798	Vedolizumab	Vedolizumab with immunomodulator	ChAdOx1 nCoV-19	FALSE	0.4	TRUE
5784	-8.85714	NA	Infliximab	Infliximab without immunomodulator	ChAdOx1 nCoV-19	FALSE	0.4	FALSE
5784	7.1369	NA	Infliximab	Infliximab without immunomodulator	ChAdOx1 nCoV-19	FALSE	11.7	FALSE
5784	15.1369	NA	Infliximab	Infliximab without immunomodulator	ChAdOx1 nCoV-19	FALSE	16.2	FALSE
142	3	-8.27976	Vedolizumab	Vedolizumab without immunomodulator	ChAdOx1 nCoV-19	FALSE	0.9	FALSE
142	11.1369	-0.142857	Vedolizumab	Vedolizumab without immunomodulator	ChAdOx1 nCoV-19	FALSE	13.8	FALSE
142	19.5655	8.28571	Vedolizumab	Vedolizumab without immunomodulator	ChAdOx1 nCoV-19	FALSE	442	FALSE
4456	-5.14286	-16.7083	Infliximab	Infliximab without immunomodulator	ChAdOx1 nCoV-19	FALSE	0.4	FALSE
4456	2.85714	-8.70833	Infliximab	Infliximab without immunomodulator	ChAdOx1 nCoV-19	FALSE	2.2	FALSE
4456	10.8512	-0.714286	Infliximab	Infliximab without immunomodulator	ChAdOx1 nCoV-19	FALSE	1.8	FALSE
4867	-3	-12.8512	Infliximab	Infliximab with immunomodulator	ChAdOx1 nCoV-19	FALSE	0.4	FALSE
4867	5	-4.85119	Infliximab	Infliximab with immunomodulator	ChAdOx1 nCoV-19	FALSE	77	FALSE
4867	13.1369	3.28571	Infliximab	Infliximab with immunomodulator	ChAdOx1 nCoV-19	FALSE	2987	FALSE
4867	21.8512	12	Infliximab	Infliximab with immunomodulator	ChAdOx1 nCoV-19	FALSE	438	FALSE
4867	29.8512	20	Infliximab	Infliximab with immunomodulator	ChAdOx1 nCoV-19	FALSE	170	FALSE
6421	8.85714	-2.70833	Vedolizumab	Vedolizumab without immunomodulator	ChAdOx1 nCoV-19	FALSE	18.7	FALSE
6421	16.8512	5.28571	Vedolizumab	Vedolizumab without immunomodulator	ChAdOx1 nCoV-19	FALSE	677	FALSE
6421	24.8512	13.2857	Vedolizumab	Vedolizumab without immunomodulator	ChAdOx1 nCoV-19	FALSE	234	FALSE
3798	-4.28571	-18.8512	Vedolizumab	Vedolizumab without immunomodulator	ChAdOx1 nCoV-19	TRUE	18.4	FALSE
308	-0.714286	-12.7083	Vedolizumab	Vedolizumab without immunomodulator	ChAdOx1 nCoV-19	FALSE	0.4	FALSE
308	11.2798	-0.714286	Vedolizumab	Vedolizumab without immunomodulator	ChAdOx1 nCoV-19	FALSE	48.2	FALSE
308	15.2798	3.28571	Vedolizumab	Vedolizumab without immunomodulator	ChAdOx1 nCoV-19	FALSE	1372	FALSE
308	23.2798	11.2857	Vedolizumab	Vedolizumab without immunomodulator	ChAdOx1 nCoV-19	FALSE	630	FALSE
1582	-4.85714	-15.8512	Vedolizumab	Vedolizumab without immunomodulator	ChAdOx1 nCoV-19	FALSE	0.4	FALSE
1582	3.14286	-7.85119	Vedolizumab	Vedolizumab without immunomodulator	ChAdOx1 nCoV-19	FALSE	1.9	FALSE
1582	7.1369	-3.85714	Vedolizumab	Vedolizumab without immunomodulator	ChAdOx1 nCoV-19	FALSE	17.7	FALSE
1582	11.1369	0.142857	Vedolizumab	Vedolizumab without immunomodulator	ChAdOx1 nCoV-19	FALSE	15.7	FALSE
1582	19.1369	8.14286	Vedolizumab	Vedolizumab without immunomodulator	ChAdOx1 nCoV-19	FALSE	718	FALSE
1328	-0.285714	-11.2798	Infliximab	Infliximab with immunomodulator	ChAdOx1 nCoV-19	FALSE	0.4	FALSE
1328	5.71429	-5.27976	Infliximab	Infliximab with immunomodulator	ChAdOx1 nCoV-19	FALSE	4.2	FALSE
1328	14.994	4	Infliximab	Infliximab with immunomodulator	ChAdOx1 nCoV-19	FALSE	640	FALSE
1328	20.7083	9.71429	Infliximab	Infliximab with immunomodulator	ChAdOx1 nCoV-19	FALSE	218	FALSE
1619	6.71429	-4.99405	Vedolizumab	Vedolizumab without immunomodulator	ChAdOx1 nCoV-19	FALSE	119	FALSE
1619	14.5655	2.85714	Vedolizumab	Vedolizumab without immunomodulator	ChAdOx1 nCoV-19	FALSE	1858	FALSE
1619	22.7083	11	Vedolizumab	Vedolizumab without immunomodulator	ChAdOx1 nCoV-19	FALSE	986	FALSE
1619	30.7083	19	Vedolizumab	Vedolizumab without immunomodulator	ChAdOx1 nCoV-19	FALSE	451	FALSE
6836	-2.71429	-13.994	Vedolizumab	Vedolizumab without immunomodulator	ChAdOx1 nCoV-19	FALSE	0.4	FALSE
6836	11.2798	0	Vedolizumab	Vedolizumab without immunomodulator	ChAdOx1 nCoV-19	FALSE	50.5	FALSE
6836	19.2798	8	Vedolizumab	Vedolizumab without immunomodulator	ChAdOx1 nCoV-19	FALSE	2380	FALSE
6836	28.2798	17	Vedolizumab	Vedolizumab without immunomodulator	ChAdOx1 nCoV-19	FALSE	1129	FALSE
4588	5.57143	-2.57143	Infliximab	Infliximab with immunomodulator	BNT162b2	FALSE	0.4	FALSE
4588	11.5714	3.42857	Infliximab	Infliximab with immunomodulator	BNT162b2	FALSE	751	FALSE
4588	17.5655	9.42262	Infliximab	Infliximab with immunomodulator	BNT162b2	FALSE	138	FALSE
4588	29.5655	21.4226	Infliximab	Infliximab with immunomodulator	BNT162b2	TRUE	12.3	FALSE
4588	35.5655	27.4226	Infliximab	Infliximab with immunomodulator	BNT162b2	TRUE	5	FALSE
4708	2.71429	-8.85119	Vedolizumab	Vedolizumab with immunomodulator	ChAdOx1 nCoV-19	FALSE	0.8	FALSE
4708	6.56548	-5	Vedolizumab	Vedolizumab with immunomodulator	ChAdOx1 nCoV-19	FALSE	30.6	FALSE
4708	10.5655	-1	Vedolizumab	Vedolizumab with immunomodulator	ChAdOx1 nCoV-19	FALSE	73.9	FALSE
4708	14.8512	3.28571	Vedolizumab	Vedolizumab with immunomodulator	ChAdOx1 nCoV-19	FALSE	141	FALSE
4708	22.7083	11.1429	Vedolizumab	Vedolizumab with immunomodulator	ChAdOx1 nCoV-19	FALSE	313	FALSE
2660	-1.28571	-13.4226	Vedolizumab	Vedolizumab without immunomodulator	ChAdOx1 nCoV-19	FALSE	0.4	FALSE
2660	8.85119	-3.28571	Vedolizumab	Vedolizumab without immunomodulator	ChAdOx1 nCoV-19	FALSE	41.4	FALSE
2660	14.7083	2.57143	Vedolizumab	Vedolizumab without immunomodulator	ChAdOx1 nCoV-19	FALSE	652	FALSE
2660	20.7083	8.57143	Vedolizumab	Vedolizumab without immunomodulator	ChAdOx1 nCoV-19	FALSE	225	FALSE
2993	-1.85714	-12.1369	Infliximab	Infliximab with immunomodulator	ChAdOx1 nCoV-19	FALSE	0.4	FALSE
2993	6.28571	-3.99405	Infliximab	Infliximab with immunomodulator	ChAdOx1 nCoV-19	FALSE	49.4	FALSE
2993	14.2798	4	Infliximab	Infliximab with immunomodulator	ChAdOx1 nCoV-19	FALSE	1404	FALSE
2993	23.1369	12.8571	Infliximab	Infliximab with immunomodulator	ChAdOx1 nCoV-19	FALSE	542	FALSE
329	3.42857	-7	Infliximab	Infliximab without immunomodulator	ChAdOx1 nCoV-19	FALSE	3.1	FALSE
329	11.4226	0.994048	Infliximab	Infliximab without immunomodulator	ChAdOx1 nCoV-19	FALSE	208	FALSE
329	19.5655	9.1369	Infliximab	Infliximab without immunomodulator	ChAdOx1 nCoV-19	TRUE	130	FALSE
329	27.5655	17.1369	Infliximab	Infliximab without immunomodulator	ChAdOx1 nCoV-19	TRUE	47.1	FALSE
855	-1.28571	-13.2798	Vedolizumab	Vedolizumab without immunomodulator	ChAdOx1 nCoV-19	FALSE	0.4	FALSE
855	6.71429	-5.27976	Vedolizumab	Vedolizumab without immunomodulator	ChAdOx1 nCoV-19	FALSE	302	FALSE
855	10.7083	-1.28571	Vedolizumab	Vedolizumab without immunomodulator	ChAdOx1 nCoV-19	FALSE	271	FALSE
855	14.2798	2.28571	Vedolizumab	Vedolizumab without immunomodulator	ChAdOx1 nCoV-19	FALSE	9044	FALSE
855	22.2798	10.2857	Vedolizumab	Vedolizumab without immunomodulator	ChAdOx1 nCoV-19	FALSE	5688	FALSE
3617	-1.14286	-11.994	Vedolizumab	Vedolizumab without immunomodulator	BNT162b2	FALSE	0.4	FALSE
3617	7	-3.85119	Vedolizumab	Vedolizumab without immunomodulator	BNT162b2	FALSE	168	FALSE
3617	14.994	4.14286	Vedolizumab	Vedolizumab without immunomodulator	BNT162b2	FALSE	15475	FALSE
3617	22.8512	12	Vedolizumab	Vedolizumab without immunomodulator	BNT162b2	FALSE	5856	FALSE
4801	-1.42857	-13.4226	Infliximab	Infliximab with immunomodulator	ChAdOx1 nCoV-19	FALSE	0.4	FALSE
4801	6.71429	-5.27976	Infliximab	Infliximab with immunomodulator	ChAdOx1 nCoV-19	FALSE	1.1	FALSE
4801	14.5655	2.57143	Infliximab	Infliximab with immunomodulator	ChAdOx1 nCoV-19	FALSE	123	FALSE
4801	22.7083	10.7143	Infliximab	Infliximab with immunomodulator	ChAdOx1 nCoV-19	FALSE	22.9	FALSE
4801	30.4226	18.4286	Infliximab	Infliximab with immunomodulator	ChAdOx1 nCoV-19	FALSE	14.9	FALSE
4344	-1.14286	-12.1369	Infliximab	Infliximab with immunomodulator	ChAdOx1 nCoV-19	FALSE	0.4	FALSE
4344	6.42857	-4.56548	Infliximab	Infliximab with immunomodulator	ChAdOx1 nCoV-19	FALSE	5.4	FALSE
4344	13.8512	2.85714	Infliximab	Infliximab with immunomodulator	ChAdOx1 nCoV-19	FALSE	55.1	FALSE
4344	21.4226	10.4286	Infliximab	Infliximab with immunomodulator	ChAdOx1 nCoV-19	FALSE	43.5	FALSE
7033	-2.14286	-12.8512	Infliximab	Infliximab with immunomodulator	BNT162b2	FALSE	0.4	FALSE
7033	9.99405	-0.714286	Infliximab	Infliximab with immunomodulator	BNT162b2	FALSE	1.3	FALSE
851	0.571429	-10.2798	Vedolizumab	Vedolizumab without immunomodulator	BNT162b2	FALSE	0.4	FALSE
851	11.8512	1	Vedolizumab	Vedolizumab without immunomodulator	BNT162b2	FALSE	59.5	FALSE
851	19.4226	8.57143	Vedolizumab	Vedolizumab without immunomodulator	BNT162b2	FALSE	376	FALSE
851	25.7083	14.8571	Vedolizumab	Vedolizumab without immunomodulator	BNT162b2	FALSE	146	FALSE
4168	0.714286	-10.8512	Infliximab	Infliximab without immunomodulator	ChAdOx1 nCoV-19	FALSE	0.4	FALSE
4168	8.85714	-2.70833	Infliximab	Infliximab without immunomodulator	ChAdOx1 nCoV-19	FALSE	5.3	FALSE
4168	16.994	5.42857	Infliximab	Infliximab without immunomodulator	ChAdOx1 nCoV-19	FALSE	93.1	FALSE
4168	24.994	13.4286	Infliximab	Infliximab without immunomodulator	ChAdOx1 nCoV-19	FALSE	29.5	FALSE
1501	2.57143	-7.42262	Vedolizumab	Vedolizumab with immunomodulator	BNT162b2	FALSE	0.4	FALSE
1501	10.2798	0.285714	Vedolizumab	Vedolizumab with immunomodulator	BNT162b2	FALSE	0.4	FALSE
1501	14.4226	4.42857	Vedolizumab	Vedolizumab with immunomodulator	BNT162b2	FALSE	191	FALSE
1501	18.4226	8.42857	Vedolizumab	Vedolizumab with immunomodulator	BNT162b2	FALSE	124	FALSE
1501	26.5655	16.5714	Vedolizumab	Vedolizumab with immunomodulator	BNT162b2	FALSE	61.1	FALSE
4654	-4.14286	-13.994	Infliximab	Infliximab with immunomodulator	ChAdOx1 nCoV-19	FALSE	0.4	FALSE
4654	7.27976	-2.57143	Infliximab	Infliximab with immunomodulator	ChAdOx1 nCoV-19	FALSE	25.7	FALSE
4654	11.8512	2	Infliximab	Infliximab with immunomodulator	ChAdOx1 nCoV-19	FALSE	600	FALSE
4654	19.994	10.1429	Infliximab	Infliximab with immunomodulator	ChAdOx1 nCoV-19	FALSE	77.4	FALSE
1867	1.57143	-5.28571	Vedolizumab	Vedolizumab without immunomodulator	ChAdOx1 nCoV-19	FALSE	0.4	FALSE
1867	10.4226	3.56548	Vedolizumab	Vedolizumab without immunomodulator	ChAdOx1 nCoV-19	FALSE	494	FALSE
1867	24.4226	17.5655	Vedolizumab	Vedolizumab without immunomodulator	ChAdOx1 nCoV-19	FALSE	138	FALSE
62	-1.42857	-12.4226	Infliximab	Infliximab without immunomodulator	ChAdOx1 nCoV-19	TRUE	4.6	FALSE
62	6.56548	-4.42857	Infliximab	Infliximab without immunomodulator	ChAdOx1 nCoV-19	TRUE	579	FALSE
62	14.7083	3.71429	Infliximab	Infliximab without immunomodulator	ChAdOx1 nCoV-19	TRUE	1749	FALSE
62	25.7083	14.7143	Infliximab	Infliximab without immunomodulator	ChAdOx1 nCoV-19	TRUE	388	FALSE
6233	0.428571	-9.71429	Infliximab	Infliximab without immunomodulator	BNT162b2	FALSE	0.3	FALSE
6233	8.42857	-1.71429	Infliximab	Infliximab without immunomodulator	BNT162b2	FALSE	4.2	FALSE
2434	8.42857	-2.57143	Infliximab	Infliximab with immunomodulator	BNT162b2	FALSE	0.4	FALSE
6242	-7.28571	-16.4226	Infliximab	Infliximab without immunomodulator	ChAdOx1 nCoV-19	FALSE	0.4	FALSE
6242	8.99405	-0.142857	Infliximab	Infliximab without immunomodulator	ChAdOx1 nCoV-19	FALSE	127	FALSE
6242	16.7083	7.57143	Infliximab	Infliximab without immunomodulator	ChAdOx1 nCoV-19	FALSE	69.3	FALSE
989	1	-10.994	Infliximab	Infliximab with immunomodulator	ChAdOx1 nCoV-19	FALSE	0.4	FALSE
989	8.99405	-3	Infliximab	Infliximab with immunomodulator	ChAdOx1 nCoV-19	FALSE	3.3	FALSE
989	16.994	5	Infliximab	Infliximab with immunomodulator	ChAdOx1 nCoV-19	FALSE	155	FALSE
989	24.994	13	Infliximab	Infliximab with immunomodulator	ChAdOx1 nCoV-19	FALSE	58.5	FALSE
4609	-4.42857	-15.994	Infliximab	Infliximab without immunomodulator	ChAdOx1 nCoV-19	FALSE	0.4	FALSE
4609	3.56548	-8	Infliximab	Infliximab without immunomodulator	ChAdOx1 nCoV-19	FALSE	0.7	FALSE
4609	11.7083	0.142857	Infliximab	Infliximab without immunomodulator	ChAdOx1 nCoV-19	FALSE	5.6	FALSE
4609	19.8512	8.28571	Infliximab	Infliximab without immunomodulator	ChAdOx1 nCoV-19	FALSE	32.5	FALSE
3372	0.571429	-11.4226	Infliximab	Infliximab with immunomodulator	ChAdOx1 nCoV-19	TRUE	0.4	FALSE
3372	8.56548	-3.42857	Infliximab	Infliximab with immunomodulator	ChAdOx1 nCoV-19	TRUE	7.1	FALSE
3372	16.8512	4.85714	Infliximab	Infliximab with immunomodulator	ChAdOx1 nCoV-19	TRUE	1845	FALSE
3372	24.8512	12.8571	Infliximab	Infliximab with immunomodulator	ChAdOx1 nCoV-19	TRUE	775	FALSE
3834	-0.714286	-10.8512	Vedolizumab	Vedolizumab without immunomodulator	ChAdOx1 nCoV-19	FALSE	0.4	TRUE
3834	7.1369	-3	Vedolizumab	Vedolizumab without immunomodulator	ChAdOx1 nCoV-19	FALSE	39.2	TRUE
3834	14.994	4.85714	Vedolizumab	Vedolizumab without immunomodulator	ChAdOx1 nCoV-19	FALSE	1078	TRUE
2259	-2.28571	-17.4226	Infliximab	Infliximab without immunomodulator	ChAdOx1 nCoV-19	FALSE	0.4	FALSE
2259	13.7083	-1.42857	Infliximab	Infliximab without immunomodulator	ChAdOx1 nCoV-19	FALSE	90.7	FALSE
2259	21.7083	6.57143	Infliximab	Infliximab without immunomodulator	ChAdOx1 nCoV-19	FALSE	21.1	FALSE
1070	4.85714	-6.42262	Vedolizumab	Vedolizumab without immunomodulator	BNT162b2	FALSE	105	FALSE
1070	12.8512	1.57143	Vedolizumab	Vedolizumab without immunomodulator	BNT162b2	FALSE	11638	FALSE
1070	20.8512	9.57143	Vedolizumab	Vedolizumab without immunomodulator	BNT162b2	FALSE	2177	FALSE
4222	7.42857	-4.1369	Infliximab	Infliximab with immunomodulator	BNT162b2	FALSE	13.8	FALSE
4928	-1.14286	-11.994	Infliximab	Infliximab with immunomodulator	ChAdOx1 nCoV-19	FALSE	0.4	FALSE
4928	6.85714	-3.99405	Infliximab	Infliximab with immunomodulator	ChAdOx1 nCoV-19	FALSE	3.4	FALSE
4928	14.8512	4	Infliximab	Infliximab with immunomodulator	ChAdOx1 nCoV-19	FALSE	850	FALSE
4928	22.8512	12	Infliximab	Infliximab with immunomodulator	ChAdOx1 nCoV-19	FALSE	392	FALSE
3735	6.85714	-4.1369	Vedolizumab	Vedolizumab with immunomodulator	BNT162b2	FALSE	91.2	FALSE
3735	22.8512	11.8571	Vedolizumab	Vedolizumab with immunomodulator	BNT162b2	FALSE	3214	FALSE
2353	-1.42857	-12.4226	Infliximab	Infliximab without immunomodulator	ChAdOx1 nCoV-19	FALSE	0.4	FALSE
2353	6.57143	-4.42262	Infliximab	Infliximab without immunomodulator	ChAdOx1 nCoV-19	FALSE	1.8	FALSE
2353	14.5655	3.57143	Infliximab	Infliximab without immunomodulator	ChAdOx1 nCoV-19	FALSE	285	FALSE
2353	22.5655	11.5714	Infliximab	Infliximab without immunomodulator	ChAdOx1 nCoV-19	FALSE	64.3	FALSE
5959	6.28571	-4.70833	Infliximab	Infliximab without immunomodulator	BNT162b2	FALSE	15.3	FALSE
5959	12.2798	1.28571	Infliximab	Infliximab without immunomodulator	BNT162b2	FALSE	984	FALSE
5959	18.2798	7.28571	Infliximab	Infliximab without immunomodulator	BNT162b2	FALSE	1637	FALSE
2071	-3.14286	-13.5655	Infliximab	Infliximab with immunomodulator	BNT162b2	FALSE	0.4	FALSE
2071	4.85714	-5.56548	Infliximab	Infliximab with immunomodulator	BNT162b2	FALSE	12.9	FALSE
2071	12.8512	2.42857	Infliximab	Infliximab with immunomodulator	BNT162b2	FALSE	1973	FALSE
2071	20.8512	10.4286	Infliximab	Infliximab with immunomodulator	BNT162b2	FALSE	273	FALSE
2593	-5.14286	-16.7083	Infliximab	Infliximab with immunomodulator	ChAdOx1 nCoV-19	FALSE	0.4	FALSE
2593	2.85714	-8.70833	Infliximab	Infliximab with immunomodulator	ChAdOx1 nCoV-19	FALSE	3.6	FALSE
2593	10.8512	-0.714286	Infliximab	Infliximab with immunomodulator	ChAdOx1 nCoV-19	FALSE	63.4	FALSE
2593	18.8512	7.28571	Infliximab	Infliximab with immunomodulator	ChAdOx1 nCoV-19	FALSE	406	FALSE
6221	9.27976	-1.57143	Infliximab	Infliximab without immunomodulator	ChAdOx1 nCoV-19	FALSE	11.1	FALSE
6221	17.5655	6.71429	Infliximab	Infliximab without immunomodulator	ChAdOx1 nCoV-19	FALSE	162	FALSE
6221	25.5655	14.7143	Infliximab	Infliximab without immunomodulator	ChAdOx1 nCoV-19	FALSE	68.2	FALSE
4294	-1	-10.994	Vedolizumab	Vedolizumab without immunomodulator	ChAdOx1 nCoV-19	FALSE	0.4	FALSE
4294	6.99405	-3	Vedolizumab	Vedolizumab without immunomodulator	ChAdOx1 nCoV-19	FALSE	18	FALSE
4294	14.994	5	Vedolizumab	Vedolizumab without immunomodulator	ChAdOx1 nCoV-19	FALSE	184	FALSE
4294	22.994	13	Vedolizumab	Vedolizumab without immunomodulator	ChAdOx1 nCoV-19	FALSE	186	FALSE
538	1.14286	-10.994	Infliximab	Infliximab with immunomodulator	ChAdOx1 nCoV-19	FALSE	0.4	FALSE
538	9.1369	-3	Infliximab	Infliximab with immunomodulator	ChAdOx1 nCoV-19	FALSE	21.8	FALSE
538	17.1369	5	Infliximab	Infliximab with immunomodulator	ChAdOx1 nCoV-19	FALSE	299	FALSE
538	25.2798	13.1429	Infliximab	Infliximab with immunomodulator	ChAdOx1 nCoV-19	FALSE	98.1	FALSE
1318	-9.57143	-21.5655	Infliximab	Infliximab without immunomodulator	ChAdOx1 nCoV-19	FALSE	0.4	FALSE
1318	2.42262	-9.57143	Infliximab	Infliximab without immunomodulator	ChAdOx1 nCoV-19	FALSE	6	FALSE
1318	8.42262	-3.57143	Infliximab	Infliximab without immunomodulator	ChAdOx1 nCoV-19	FALSE	1.4	FALSE
1318	20.4226	8.42857	Infliximab	Infliximab without immunomodulator	ChAdOx1 nCoV-19	FALSE	456	FALSE
1869	-4.14286	-14.8512	Infliximab	Infliximab with immunomodulator	ChAdOx1 nCoV-19	FALSE	0.4	FALSE
1869	7.56548	-3.14286	Infliximab	Infliximab with immunomodulator	ChAdOx1 nCoV-19	FALSE	70.7	FALSE
1869	13.8512	3.14286	Infliximab	Infliximab with immunomodulator	ChAdOx1 nCoV-19	FALSE	932	FALSE
1869	25.8512	15.1429	Infliximab	Infliximab with immunomodulator	ChAdOx1 nCoV-19	FALSE	299	FALSE
6034	-1.28571	-11.7083	Infliximab	Infliximab with immunomodulator	BNT162b2	FALSE	0.4	FALSE
5840	-0.428571	-11.4226	Infliximab	Infliximab with immunomodulator	ChAdOx1 nCoV-19	FALSE	0.4	FALSE
5840	7.42262	-3.57143	Infliximab	Infliximab with immunomodulator	ChAdOx1 nCoV-19	FALSE	96.3	FALSE
5840	15.5655	4.57143	Infliximab	Infliximab with immunomodulator	ChAdOx1 nCoV-19	FALSE	672	FALSE
5840	24.2798	13.2857	Infliximab	Infliximab with immunomodulator	ChAdOx1 nCoV-19	FALSE	181	FALSE
1998	-0.857143	-10.7083	Infliximab	Infliximab with immunomodulator	ChAdOx1 nCoV-19	FALSE	0.4	FALSE
1998	7.27976	-2.57143	Infliximab	Infliximab with immunomodulator	ChAdOx1 nCoV-19	FALSE	8.9	FALSE
1998	16.2798	6.42857	Infliximab	Infliximab with immunomodulator	ChAdOx1 nCoV-19	FALSE	7.4	FALSE
1998	24.1369	14.2857	Infliximab	Infliximab with immunomodulator	ChAdOx1 nCoV-19	FALSE	1.6	FALSE
1408	-0.142857	NA	Infliximab	Infliximab with immunomodulator	ChAdOx1 nCoV-19	FALSE	0.4	FALSE
1408	7.70833	NA	Infliximab	Infliximab with immunomodulator	ChAdOx1 nCoV-19	FALSE	13.2	FALSE
1408	23.8512	NA	Infliximab	Infliximab with immunomodulator	ChAdOx1 nCoV-19	FALSE	353	FALSE
5071	3.71429	-6.99405	Infliximab	Infliximab without immunomodulator	ChAdOx1 nCoV-19	FALSE	11.7	FALSE
5071	23.7083	13	Infliximab	Infliximab without immunomodulator	ChAdOx1 nCoV-19	FALSE	235	FALSE
5375	-1.14286	-11.1369	Infliximab	Infliximab without immunomodulator	ChAdOx1 nCoV-19	FALSE	0.4	FALSE
5375	6.99405	-3	Infliximab	Infliximab without immunomodulator	ChAdOx1 nCoV-19	FALSE	0.4	FALSE
5375	22.8512	12.8571	Infliximab	Infliximab without immunomodulator	ChAdOx1 nCoV-19	FALSE	0.3	FALSE
781	-3.71429	-15.5655	Infliximab	Infliximab with immunomodulator	ChAdOx1 nCoV-19	FALSE	0.4	FALSE
781	8.70833	-3.14286	Infliximab	Infliximab with immunomodulator	ChAdOx1 nCoV-19	FALSE	37.4	FALSE
781	14.7083	2.85714	Infliximab	Infliximab with immunomodulator	ChAdOx1 nCoV-19	FALSE	280	FALSE
781	26.7083	14.8571	Infliximab	Infliximab with immunomodulator	ChAdOx1 nCoV-19	FALSE	71.7	FALSE
1569	0.285714	-9.70833	Infliximab	Infliximab with immunomodulator	ChAdOx1 nCoV-19	FALSE	0.4	FALSE
1569	8.1369	-1.85714	Infliximab	Infliximab with immunomodulator	ChAdOx1 nCoV-19	FALSE	1	FALSE
1569	16.1369	6.14286	Infliximab	Infliximab with immunomodulator	ChAdOx1 nCoV-19	FALSE	112	FALSE
5818	10.2798	-0.142857	Infliximab	Infliximab without immunomodulator	ChAdOx1 nCoV-19	FALSE	1.4	FALSE
5818	18.2798	7.85714	Infliximab	Infliximab without immunomodulator	ChAdOx1 nCoV-19	FALSE	179	FALSE
63	-7.28571	-10.2857	Vedolizumab	Vedolizumab without immunomodulator	BNT162b2	FALSE	0.4	FALSE
63	8.71429	5.71429	Vedolizumab	Vedolizumab without immunomodulator	BNT162b2	FALSE	3170	FALSE
63	16.7083	13.7083	Vedolizumab	Vedolizumab without immunomodulator	BNT162b2	FALSE	1587	FALSE
63	24.7083	21.7083	Vedolizumab	Vedolizumab without immunomodulator	BNT162b2	FALSE	1119	FALSE
63	32.7083	29.7083	Vedolizumab	Vedolizumab without immunomodulator	BNT162b2	FALSE	782	FALSE
5450	-1.42857	-10.4226	Infliximab	Infliximab with immunomodulator	ChAdOx1 nCoV-19	FALSE	0.4	FALSE
5450	6.56548	-2.42857	Infliximab	Infliximab with immunomodulator	ChAdOx1 nCoV-19	FALSE	92.3	FALSE
5450	14.5655	5.57143	Infliximab	Infliximab with immunomodulator	ChAdOx1 nCoV-19	FALSE	870	FALSE
5450	22.5655	13.5714	Infliximab	Infliximab with immunomodulator	ChAdOx1 nCoV-19	FALSE	326	FALSE
5474	-8.28571	-18.5655	Vedolizumab	Vedolizumab without immunomodulator	ChAdOx1 nCoV-19	FALSE	0.4	FALSE
5474	8.1369	-2.14286	Vedolizumab	Vedolizumab without immunomodulator	ChAdOx1 nCoV-19	FALSE	118	FALSE
5474	15.8512	5.57143	Vedolizumab	Vedolizumab without immunomodulator	ChAdOx1 nCoV-19	FALSE	987	FALSE
2368	-0.428571	-11.8512	Vedolizumab	Vedolizumab without immunomodulator	ChAdOx1 nCoV-19	FALSE	0.4	FALSE
2368	5.57143	-5.85119	Vedolizumab	Vedolizumab without immunomodulator	ChAdOx1 nCoV-19	FALSE	5.5	FALSE
2368	11.5655	0.142857	Vedolizumab	Vedolizumab without immunomodulator	ChAdOx1 nCoV-19	FALSE	23	FALSE
2368	23.5655	12.1429	Vedolizumab	Vedolizumab without immunomodulator	ChAdOx1 nCoV-19	FALSE	432	FALSE
4297	-1.14286	-9.14286	Infliximab	Infliximab with immunomodulator	BNT162b2	FALSE	0.3	FALSE
1690	-2.71429	-13.7083	Vedolizumab	Vedolizumab without immunomodulator	ChAdOx1 nCoV-19	FALSE	0.4	FALSE
1690	5.28571	-5.70833	Vedolizumab	Vedolizumab without immunomodulator	ChAdOx1 nCoV-19	FALSE	71.1	FALSE
1690	13.2798	2.28571	Vedolizumab	Vedolizumab without immunomodulator	ChAdOx1 nCoV-19	FALSE	249	FALSE
1690	21.2798	10.2857	Vedolizumab	Vedolizumab without immunomodulator	ChAdOx1 nCoV-19	FALSE	196	FALSE
535	-3	-13.8512	Vedolizumab	Vedolizumab without immunomodulator	BNT162b2	FALSE	0.4	FALSE
535	5	-5.85119	Vedolizumab	Vedolizumab without immunomodulator	BNT162b2	FALSE	27.5	FALSE
535	12.994	2.14286	Vedolizumab	Vedolizumab without immunomodulator	BNT162b2	FALSE	25001	FALSE
535	20.994	10.1429	Vedolizumab	Vedolizumab without immunomodulator	BNT162b2	FALSE	10928	FALSE
3917	6.14286	-3.85119	Infliximab	Infliximab with immunomodulator	ChAdOx1 nCoV-19	FALSE	0.4	FALSE
3917	14.1369	4.14286	Infliximab	Infliximab with immunomodulator	ChAdOx1 nCoV-19	FALSE	155	FALSE
3917	21.1369	11.1429	Infliximab	Infliximab with immunomodulator	ChAdOx1 nCoV-19	FALSE	41.4	FALSE
2254	-4	-15.1369	Infliximab	Infliximab with immunomodulator	ChAdOx1 nCoV-19	FALSE	0.4	FALSE
2254	8.42262	-2.71429	Infliximab	Infliximab with immunomodulator	ChAdOx1 nCoV-19	FALSE	11.3	FALSE
2254	16.4226	5.28571	Infliximab	Infliximab with immunomodulator	ChAdOx1 nCoV-19	FALSE	302	FALSE
2254	24.5655	13.4286	Infliximab	Infliximab with immunomodulator	ChAdOx1 nCoV-19	FALSE	81.1	FALSE
3958	-3	-13.5655	Vedolizumab	Vedolizumab without immunomodulator	ChAdOx1 nCoV-19	FALSE	0.4	FALSE
3958	4.99405	-5.57143	Vedolizumab	Vedolizumab without immunomodulator	ChAdOx1 nCoV-19	FALSE	12.7	FALSE
3958	12.994	2.42857	Vedolizumab	Vedolizumab without immunomodulator	ChAdOx1 nCoV-19	FALSE	2322	FALSE
3958	20.994	10.4286	Vedolizumab	Vedolizumab without immunomodulator	ChAdOx1 nCoV-19	FALSE	556	FALSE
3380	-5	-15.994	Infliximab	Infliximab without immunomodulator	ChAdOx1 nCoV-19	FALSE	0.4	FALSE
3380	2.99405	-8	Infliximab	Infliximab without immunomodulator	ChAdOx1 nCoV-19	FALSE	3.9	FALSE
3380	10.994	0	Infliximab	Infliximab without immunomodulator	ChAdOx1 nCoV-19	FALSE	5.6	FALSE
3380	18.994	8	Infliximab	Infliximab without immunomodulator	ChAdOx1 nCoV-19	FALSE	41.5	FALSE
196	-9.8631	-12.8631	Infliximab	Infliximab with immunomodulator	BNT162b2	FALSE	0.4	FALSE
196	6.14286	3.14286	Infliximab	Infliximab with immunomodulator	BNT162b2	FALSE	1270	FALSE
196	14.1369	11.1369	Infliximab	Infliximab with immunomodulator	BNT162b2	FALSE	257	FALSE
196	22.1369	19.1369	Infliximab	Infliximab with immunomodulator	BNT162b2	FALSE	81	FALSE
196	30.1369	27.1369	Infliximab	Infliximab with immunomodulator	BNT162b2	FALSE	26	FALSE
2714	-2.28571	-14.1369	Infliximab	Infliximab without immunomodulator	ChAdOx1 nCoV-19	FALSE	0.4	FALSE
2714	12.7083	0.857143	Infliximab	Infliximab without immunomodulator	ChAdOx1 nCoV-19	FALSE	379	FALSE
2714	21.2798	9.42857	Infliximab	Infliximab without immunomodulator	ChAdOx1 nCoV-19	FALSE	150	FALSE
3262	4.71429	-4.85714	Infliximab	Infliximab with immunomodulator	BNT162b2	FALSE	3.7	FALSE
3262	11.7083	2.1369	Infliximab	Infliximab with immunomodulator	BNT162b2	FALSE	3806	FALSE
3262	17.7083	8.1369	Infliximab	Infliximab with immunomodulator	BNT162b2	FALSE	467	FALSE
3262	30.7083	21.1369	Infliximab	Infliximab with immunomodulator	BNT162b2	TRUE	8788	FALSE
6766	-1.85714	-13.7083	Vedolizumab	Vedolizumab without immunomodulator	ChAdOx1 nCoV-19	FALSE	0.4	FALSE
6766	5.99405	-5.85714	Vedolizumab	Vedolizumab without immunomodulator	ChAdOx1 nCoV-19	FALSE	50.2	FALSE
6766	14.1369	2.28571	Vedolizumab	Vedolizumab without immunomodulator	ChAdOx1 nCoV-19	FALSE	1351	FALSE
6766	23.1369	11.2857	Vedolizumab	Vedolizumab without immunomodulator	ChAdOx1 nCoV-19	FALSE	479	FALSE
2527	6.27976	-3.28571	Vedolizumab	Vedolizumab without immunomodulator	BNT162b2	FALSE	56.8	FALSE
2527	14.2798	4.71429	Vedolizumab	Vedolizumab without immunomodulator	BNT162b2	FALSE	10484	FALSE
2527	22.2798	12.7143	Vedolizumab	Vedolizumab without immunomodulator	BNT162b2	FALSE	3464	FALSE
5751	-0.428571	-12.994	Infliximab	Infliximab with immunomodulator	ChAdOx1 nCoV-19	FALSE	0.4	FALSE
5751	7.56548	-5	Infliximab	Infliximab with immunomodulator	ChAdOx1 nCoV-19	FALSE	0.5	FALSE
7212	-7.29167	-17.5774	Infliximab	Infliximab with immunomodulator	BNT162b2	FALSE	0.4	TRUE
7212	8.42857	-1.85714	Infliximab	Infliximab with immunomodulator	BNT162b2	FALSE	81.3	TRUE
7212	16.4226	6.1369	Infliximab	Infliximab with immunomodulator	BNT162b2	FALSE	2090	TRUE
7212	25.7083	15.4226	Infliximab	Infliximab with immunomodulator	BNT162b2	FALSE	395	TRUE
7212	33.7083	23.4226	Infliximab	Infliximab with immunomodulator	BNT162b2	FALSE	165	TRUE
6504	8.85119	-2.28571	Vedolizumab	Vedolizumab without immunomodulator	ChAdOx1 nCoV-19	FALSE	6.3	FALSE
6504	17.5655	6.42857	Vedolizumab	Vedolizumab without immunomodulator	ChAdOx1 nCoV-19	FALSE	1280	FALSE
6504	24.8512	13.7143	Vedolizumab	Vedolizumab without immunomodulator	ChAdOx1 nCoV-19	FALSE	948	FALSE
2325	-2.14286	-12.7083	Vedolizumab	Vedolizumab without immunomodulator	BNT162b2	FALSE	0.4	FALSE
2325	5.85119	-4.71429	Vedolizumab	Vedolizumab without immunomodulator	BNT162b2	FALSE	35.7	FALSE
2325	16.4226	5.85714	Vedolizumab	Vedolizumab without immunomodulator	BNT162b2	FALSE	3693	FALSE
2325	21.8512	11.2857	Vedolizumab	Vedolizumab without immunomodulator	BNT162b2	FALSE	1892	FALSE
2382	9.85119	1.85714	Infliximab	Infliximab with immunomodulator	ChAdOx1 nCoV-19	FALSE	980	FALSE
2382	17.7083	9.71429	Infliximab	Infliximab with immunomodulator	ChAdOx1 nCoV-19	FALSE	265	FALSE
2382	25.8512	17.8571	Infliximab	Infliximab with immunomodulator	ChAdOx1 nCoV-19	FALSE	105	FALSE
2771	2.85714	-7.99405	Vedolizumab	Vedolizumab without immunomodulator	ChAdOx1 nCoV-19	FALSE	4.5	FALSE
2771	8.85119	-2	Vedolizumab	Vedolizumab without immunomodulator	ChAdOx1 nCoV-19	FALSE	87.6	FALSE
2771	14.8512	4	Vedolizumab	Vedolizumab without immunomodulator	ChAdOx1 nCoV-19	FALSE	195	FALSE
2771	29.4226	18.5714	Vedolizumab	Vedolizumab without immunomodulator	ChAdOx1 nCoV-19	FALSE	127	FALSE
1954	3.42857	-3	Infliximab	Infliximab with immunomodulator	ChAdOx1 nCoV-19	FALSE	2.2	FALSE
1954	8.99405	2.56548	Infliximab	Infliximab with immunomodulator	ChAdOx1 nCoV-19	FALSE	0.8	FALSE
1954	14.994	8.56548	Infliximab	Infliximab with immunomodulator	ChAdOx1 nCoV-19	FALSE	5.7	FALSE
1954	24.994	18.5655	Infliximab	Infliximab with immunomodulator	ChAdOx1 nCoV-19	FALSE	2	FALSE
3228	-1.71429	-12.994	Infliximab	Infliximab without immunomodulator	ChAdOx1 nCoV-19	FALSE	0.4	FALSE
3228	6.27976	-5	Infliximab	Infliximab without immunomodulator	ChAdOx1 nCoV-19	FALSE	3.4	FALSE
3228	14.2798	3	Infliximab	Infliximab without immunomodulator	ChAdOx1 nCoV-19	FALSE	182	FALSE
3228	22.2798	11	Infliximab	Infliximab without immunomodulator	ChAdOx1 nCoV-19	FALSE	28.1	FALSE
3282	1.42857	-9.27976	Infliximab	Infliximab with immunomodulator	ChAdOx1 nCoV-19	FALSE	1	FALSE
3282	9.27976	-1.42857	Infliximab	Infliximab with immunomodulator	ChAdOx1 nCoV-19	FALSE	85	FALSE
3282	17.2798	6.57143	Infliximab	Infliximab with immunomodulator	ChAdOx1 nCoV-19	FALSE	309	FALSE
3282	25.2798	14.5714	Infliximab	Infliximab with immunomodulator	ChAdOx1 nCoV-19	FALSE	168	FALSE
7049	-0.571429	-10.2798	Infliximab	Infliximab without immunomodulator	ChAdOx1 nCoV-19	FALSE	0.4	FALSE
7049	7.42262	-2.28571	Infliximab	Infliximab without immunomodulator	ChAdOx1 nCoV-19	FALSE	11.4	FALSE
7049	15.5655	5.85714	Infliximab	Infliximab without immunomodulator	ChAdOx1 nCoV-19	FALSE	397	FALSE
7049	23.5655	13.8571	Infliximab	Infliximab without immunomodulator	ChAdOx1 nCoV-19	FALSE	119	FALSE
1011	1.28571	-9.1369	Infliximab	Infliximab with immunomodulator	ChAdOx1 nCoV-19	FALSE	0.4	FALSE
1011	9.27976	-1.14286	Infliximab	Infliximab with immunomodulator	ChAdOx1 nCoV-19	FALSE	8.6	FALSE
1011	17.2798	6.85714	Infliximab	Infliximab with immunomodulator	ChAdOx1 nCoV-19	FALSE	256	FALSE
1011	25.2798	14.8571	Infliximab	Infliximab with immunomodulator	ChAdOx1 nCoV-19	FALSE	81	FALSE
2737	-3	-13.5655	Vedolizumab	Vedolizumab without immunomodulator	ChAdOx1 nCoV-19	FALSE	0.4	FALSE
2737	4.99405	-5.57143	Vedolizumab	Vedolizumab without immunomodulator	ChAdOx1 nCoV-19	FALSE	196	FALSE
2737	10.994	0.428571	Vedolizumab	Vedolizumab without immunomodulator	ChAdOx1 nCoV-19	FALSE	90.1	FALSE
2737	25.5655	15	Vedolizumab	Vedolizumab without immunomodulator	ChAdOx1 nCoV-19	FALSE	640	FALSE
5609	0.714286	-9.99405	Vedolizumab	Vedolizumab without immunomodulator	BNT162b2	FALSE	0.4	FALSE
5609	8.70833	-2	Vedolizumab	Vedolizumab without immunomodulator	BNT162b2	FALSE	72.8	FALSE
5609	16.7083	6	Vedolizumab	Vedolizumab without immunomodulator	BNT162b2	FALSE	4012	FALSE
5609	24.7083	14	Vedolizumab	Vedolizumab without immunomodulator	BNT162b2	FALSE	1425	FALSE
2396	4.14286	-7.56548	Infliximab	Infliximab with immunomodulator	ChAdOx1 nCoV-19	FALSE	0.9	TRUE
2396	10.1369	-1.57143	Infliximab	Infliximab with immunomodulator	ChAdOx1 nCoV-19	FALSE	0.6	TRUE
2396	16.1369	4.42857	Infliximab	Infliximab with immunomodulator	ChAdOx1 nCoV-19	FALSE	32.1	TRUE
2396	28.1369	16.4286	Infliximab	Infliximab with immunomodulator	ChAdOx1 nCoV-19	FALSE	4.2	TRUE
248	1.28571	NA	Infliximab	Infliximab with immunomodulator	ChAdOx1 nCoV-19	FALSE	0.4	FALSE
248	9.42262	NA	Infliximab	Infliximab with immunomodulator	ChAdOx1 nCoV-19	FALSE	18.5	FALSE
248	17.2798	NA	Infliximab	Infliximab with immunomodulator	ChAdOx1 nCoV-19	FALSE	193	FALSE
248	25.4226	NA	Infliximab	Infliximab with immunomodulator	ChAdOx1 nCoV-19	FALSE	141	FALSE
478	18.994	6.85714	Vedolizumab	Vedolizumab without immunomodulator	BNT162b2	TRUE	1204	FALSE
1494	7.1369	-1.71429	Vedolizumab	Vedolizumab without immunomodulator	ChAdOx1 nCoV-19	TRUE	6654	FALSE
1494	15.2798	6.42857	Vedolizumab	Vedolizumab without immunomodulator	ChAdOx1 nCoV-19	TRUE	3954	FALSE
4314	2.85714	-8.70833	Vedolizumab	Vedolizumab without immunomodulator	ChAdOx1 nCoV-19	FALSE	4.6	FALSE
4314	10.8512	-0.714286	Vedolizumab	Vedolizumab without immunomodulator	ChAdOx1 nCoV-19	FALSE	15.2	FALSE
4314	18.8512	7.28571	Vedolizumab	Vedolizumab without immunomodulator	ChAdOx1 nCoV-19	FALSE	2853	FALSE
4314	26.8512	15.2857	Vedolizumab	Vedolizumab without immunomodulator	ChAdOx1 nCoV-19	FALSE	1981	FALSE
3090	-9.56548	-20.5655	Vedolizumab	Vedolizumab without immunomodulator	BNT162b2	FALSE	0.4	FALSE
3090	6.85714	-4.14286	Vedolizumab	Vedolizumab without immunomodulator	BNT162b2	FALSE	443	FALSE
7219	0.285714	-11.2798	Infliximab	Infliximab without immunomodulator	ChAdOx1 nCoV-19	FALSE	0.4	FALSE
7219	7.70833	-3.85714	Infliximab	Infliximab without immunomodulator	ChAdOx1 nCoV-19	FALSE	5.9	FALSE
7219	13.2798	1.71429	Infliximab	Infliximab without immunomodulator	ChAdOx1 nCoV-19	FALSE	443	FALSE
1688	3	-7.27976	Infliximab	Infliximab with immunomodulator	ChAdOx1 nCoV-19	FALSE	0.7	FALSE
1688	10.994	0.714286	Infliximab	Infliximab with immunomodulator	ChAdOx1 nCoV-19	FALSE	98.7	FALSE
1688	19.994	9.71429	Infliximab	Infliximab with immunomodulator	ChAdOx1 nCoV-19	FALSE	35.9	FALSE
1688	27.994	17.7143	Infliximab	Infliximab with immunomodulator	ChAdOx1 nCoV-19	FALSE	11.2	FALSE
356	3.14286	-7.99405	Vedolizumab	Vedolizumab without immunomodulator	BNT162b2	FALSE	143	FALSE
356	11.1369	0	Vedolizumab	Vedolizumab without immunomodulator	BNT162b2	FALSE	50.8	FALSE
356	19.1369	8	Vedolizumab	Vedolizumab without immunomodulator	BNT162b2	FALSE	9139	FALSE
356	28.8512	17.7143	Vedolizumab	Vedolizumab without immunomodulator	BNT162b2	TRUE	1982	FALSE
1610	-0.285714	-11.2798	Infliximab	Infliximab without immunomodulator	BNT162b2	FALSE	0.4	FALSE
1610	7.70833	-3.28571	Infliximab	Infliximab without immunomodulator	BNT162b2	FALSE	10.1	FALSE
1610	15.7083	4.71429	Infliximab	Infliximab without immunomodulator	BNT162b2	FALSE	498	FALSE
1610	23.7083	12.7143	Infliximab	Infliximab without immunomodulator	BNT162b2	FALSE	140	FALSE
5694	-3	-12.5655	Vedolizumab	Vedolizumab without immunomodulator	ChAdOx1 nCoV-19	FALSE	0.4	FALSE
5694	4.99405	-4.57143	Vedolizumab	Vedolizumab without immunomodulator	ChAdOx1 nCoV-19	FALSE	76.8	FALSE
5694	12.994	3.42857	Vedolizumab	Vedolizumab without immunomodulator	ChAdOx1 nCoV-19	FALSE	1639	FALSE
5694	20.994	11.4286	Vedolizumab	Vedolizumab without immunomodulator	ChAdOx1 nCoV-19	FALSE	777	FALSE
3672	3.14286	-4.1369	Vedolizumab	Vedolizumab without immunomodulator	ChAdOx1 nCoV-19	FALSE	25.4	FALSE
3672	11.1369	3.85714	Vedolizumab	Vedolizumab without immunomodulator	ChAdOx1 nCoV-19	FALSE	246	FALSE
3672	19.1369	11.8571	Vedolizumab	Vedolizumab without immunomodulator	ChAdOx1 nCoV-19	FALSE	141	FALSE
3672	27.1369	19.8571	Vedolizumab	Vedolizumab without immunomodulator	ChAdOx1 nCoV-19	FALSE	113	FALSE
1791	3	-8.1369	Infliximab	Infliximab with immunomodulator	ChAdOx1 nCoV-19	FALSE	7.6	FALSE
1791	10.994	-0.142857	Infliximab	Infliximab with immunomodulator	ChAdOx1 nCoV-19	FALSE	13.3	FALSE
1791	18.994	7.85714	Infliximab	Infliximab with immunomodulator	ChAdOx1 nCoV-19	FALSE	414	FALSE
1791	26.994	15.8571	Infliximab	Infliximab with immunomodulator	ChAdOx1 nCoV-19	FALSE	209	FALSE
4137	2.28571	-8.70833	Vedolizumab	Vedolizumab with immunomodulator	ChAdOx1 nCoV-19	FALSE	11.7	FALSE
4137	10.2798	-0.714286	Vedolizumab	Vedolizumab with immunomodulator	ChAdOx1 nCoV-19	FALSE	38.6	FALSE
4137	18.7083	7.71429	Vedolizumab	Vedolizumab with immunomodulator	ChAdOx1 nCoV-19	FALSE	1876	FALSE
4137	26.2798	15.2857	Vedolizumab	Vedolizumab with immunomodulator	ChAdOx1 nCoV-19	FALSE	1125	FALSE
6601	8.27976	-0.857143	Vedolizumab	Vedolizumab without immunomodulator	ChAdOx1 nCoV-19	TRUE	239	FALSE
6601	15.2798	6.14286	Vedolizumab	Vedolizumab without immunomodulator	ChAdOx1 nCoV-19	TRUE	198	FALSE
6601	22.994	13.8571	Vedolizumab	Vedolizumab without immunomodulator	ChAdOx1 nCoV-19	TRUE	83.5	FALSE
5025	1.28571	-9.70833	Infliximab	Infliximab without immunomodulator	BNT162b2	TRUE	0.4	FALSE
5025	9.27976	-1.71429	Infliximab	Infliximab without immunomodulator	BNT162b2	TRUE	7.2	FALSE
5025	17.2798	6.28571	Infliximab	Infliximab without immunomodulator	BNT162b2	TRUE	464	FALSE
5025	25.2798	14.2857	Infliximab	Infliximab without immunomodulator	BNT162b2	TRUE	109	FALSE
3843	6.42857	-4.70833	Vedolizumab	Vedolizumab without immunomodulator	ChAdOx1 nCoV-19	TRUE	3.4	FALSE
3843	14.4226	3.28571	Vedolizumab	Vedolizumab without immunomodulator	ChAdOx1 nCoV-19	TRUE	792	FALSE
3843	22.4226	11.2857	Vedolizumab	Vedolizumab without immunomodulator	ChAdOx1 nCoV-19	TRUE	422	FALSE
3843	30.4226	19.2857	Vedolizumab	Vedolizumab without immunomodulator	ChAdOx1 nCoV-19	TRUE	169	FALSE
1671	1.85714	-9.85119	Vedolizumab	Vedolizumab without immunomodulator	ChAdOx1 nCoV-19	FALSE	1.1	FALSE
1671	9.85119	-1.85714	Vedolizumab	Vedolizumab without immunomodulator	ChAdOx1 nCoV-19	FALSE	80	FALSE
1671	19.8512	8.14286	Vedolizumab	Vedolizumab without immunomodulator	ChAdOx1 nCoV-19	FALSE	901	FALSE
1963	7.57143	-0.428571	Infliximab	Infliximab with immunomodulator	BNT162b2	FALSE	0.4	FALSE
1963	15.5655	7.56548	Infliximab	Infliximab with immunomodulator	BNT162b2	FALSE	189	FALSE
1963	23.7083	15.7083	Infliximab	Infliximab with immunomodulator	BNT162b2	FALSE	16.7	FALSE
1963	31.5655	23.5655	Infliximab	Infliximab with immunomodulator	BNT162b2	FALSE	3	FALSE
3879	4.85714	-6.27976	Infliximab	Infliximab without immunomodulator	BNT162b2	FALSE	7.1	FALSE
3879	13.8512	2.71429	Infliximab	Infliximab without immunomodulator	BNT162b2	FALSE	1978	FALSE
3879	21.8512	10.7143	Infliximab	Infliximab without immunomodulator	BNT162b2	FALSE	434	FALSE
3879	29.8512	18.7143	Infliximab	Infliximab without immunomodulator	BNT162b2	FALSE	143	FALSE
5957	5.14286	-3.85119	Infliximab	Infliximab with immunomodulator	ChAdOx1 nCoV-19	FALSE	0.4	FALSE
5957	17.1369	8.14286	Infliximab	Infliximab with immunomodulator	ChAdOx1 nCoV-19	FALSE	23.9	FALSE
5957	25.1369	16.1429	Infliximab	Infliximab with immunomodulator	ChAdOx1 nCoV-19	FALSE	3.8	FALSE
6127	3.14286	-7.85119	Vedolizumab	Vedolizumab without immunomodulator	BNT162b2	FALSE	125	FALSE
6127	11.1369	0.142857	Vedolizumab	Vedolizumab without immunomodulator	BNT162b2	FALSE	106	FALSE
6127	19.1369	8.14286	Vedolizumab	Vedolizumab without immunomodulator	BNT162b2	FALSE	2501	FALSE
6127	27.1369	16.1429	Vedolizumab	Vedolizumab without immunomodulator	BNT162b2	FALSE	2501	FALSE
5695	-2.28571	-5.42857	Infliximab	Infliximab without immunomodulator	BNT162b2	FALSE	0.3	FALSE
5695	5.71429	2.57143	Infliximab	Infliximab without immunomodulator	BNT162b2	FALSE	437	FALSE
982	0.571429	-9.56548	Infliximab	Infliximab without immunomodulator	ChAdOx1 nCoV-19	FALSE	0.4	FALSE
982	8.56548	-1.57143	Infliximab	Infliximab without immunomodulator	ChAdOx1 nCoV-19	FALSE	76.7	FALSE
982	16.5655	6.42857	Infliximab	Infliximab without immunomodulator	ChAdOx1 nCoV-19	FALSE	682	FALSE
5132	5.71429	-3.1369	Vedolizumab	Vedolizumab without immunomodulator	BNT162b2	FALSE	0.4	FALSE
5132	13.7083	4.85714	Vedolizumab	Vedolizumab without immunomodulator	BNT162b2	FALSE	0.3	FALSE
5132	21.7083	12.8571	Vedolizumab	Vedolizumab without immunomodulator	BNT162b2	FALSE	0.9	FALSE
5132	29.7083	20.8571	Vedolizumab	Vedolizumab without immunomodulator	BNT162b2	FALSE	3.5	FALSE
57	5.57143	-5.56548	Infliximab	Infliximab without immunomodulator	ChAdOx1 nCoV-19	FALSE	12.8	FALSE
57	13.5655	2.42857	Infliximab	Infliximab without immunomodulator	ChAdOx1 nCoV-19	FALSE	375	FALSE
57	21.5655	10.4286	Infliximab	Infliximab without immunomodulator	ChAdOx1 nCoV-19	FALSE	97	FALSE
57	29.5655	18.4286	Infliximab	Infliximab without immunomodulator	ChAdOx1 nCoV-19	FALSE	47.6	FALSE
5468	-9.85714	-20.994	Vedolizumab	Vedolizumab without immunomodulator	ChAdOx1 nCoV-19	FALSE	0.3	FALSE
5468	6.14286	-4.99405	Vedolizumab	Vedolizumab without immunomodulator	ChAdOx1 nCoV-19	FALSE	42.1	FALSE
5468	14.1369	3	Vedolizumab	Vedolizumab without immunomodulator	ChAdOx1 nCoV-19	FALSE	1105	FALSE
5468	22.1369	11	Vedolizumab	Vedolizumab without immunomodulator	ChAdOx1 nCoV-19	FALSE	1075	FALSE
5468	30.1369	19	Vedolizumab	Vedolizumab without immunomodulator	ChAdOx1 nCoV-19	FALSE	873	FALSE
5353	-10	-20.2798	Infliximab	Infliximab without immunomodulator	ChAdOx1 nCoV-19	TRUE	0.3	FALSE
5353	6	-4.27976	Infliximab	Infliximab without immunomodulator	ChAdOx1 nCoV-19	TRUE	3.4	FALSE
5353	13.994	3.71429	Infliximab	Infliximab without immunomodulator	ChAdOx1 nCoV-19	TRUE	377	FALSE
5353	21.994	11.7143	Infliximab	Infliximab without immunomodulator	ChAdOx1 nCoV-19	TRUE	98.9	FALSE
5353	30.994	20.7143	Infliximab	Infliximab without immunomodulator	ChAdOx1 nCoV-19	TRUE	36.5	FALSE
3717	-7.85714	-17.5655	Vedolizumab	Vedolizumab without immunomodulator	ChAdOx1 nCoV-19	FALSE	0.3	FALSE
3717	0.142857	-9.56548	Vedolizumab	Vedolizumab without immunomodulator	ChAdOx1 nCoV-19	FALSE	0.4	FALSE
3717	9.85119	0.142857	Vedolizumab	Vedolizumab without immunomodulator	ChAdOx1 nCoV-19	FALSE	53	FALSE
3717	17.1369	7.42857	Vedolizumab	Vedolizumab without immunomodulator	ChAdOx1 nCoV-19	FALSE	718	FALSE
3717	25.1369	15.4286	Vedolizumab	Vedolizumab without immunomodulator	ChAdOx1 nCoV-19	FALSE	522	FALSE
3717	33.1369	23.4286	Vedolizumab	Vedolizumab without immunomodulator	ChAdOx1 nCoV-19	FALSE	392	FALSE
7123	3.42857	-7.99405	Vedolizumab	Vedolizumab without immunomodulator	ChAdOx1 nCoV-19	FALSE	38.4	TRUE
7123	11.4226	0	Vedolizumab	Vedolizumab without immunomodulator	ChAdOx1 nCoV-19	FALSE	54.5	TRUE
7123	20.4226	9	Vedolizumab	Vedolizumab without immunomodulator	ChAdOx1 nCoV-19	TRUE	25001	TRUE
6677	-1.42857	-5	Infliximab	Infliximab with immunomodulator	BNT162b2	FALSE	0.3	FALSE
6677	6.57143	3	Infliximab	Infliximab with immunomodulator	BNT162b2	FALSE	494	FALSE
6677	14.5714	11	Infliximab	Infliximab with immunomodulator	BNT162b2	FALSE	149	FALSE
6677	22.5655	18.994	Infliximab	Infliximab with immunomodulator	BNT162b2	FALSE	46.2	FALSE
6677	30.8512	27.2798	Infliximab	Infliximab with immunomodulator	BNT162b2	FALSE	20.5	FALSE
6677	38.5655	34.994	Infliximab	Infliximab with immunomodulator	BNT162b2	FALSE	17.5	FALSE
3645	2	-2.56548	Vedolizumab	Vedolizumab with immunomodulator	ChAdOx1 nCoV-19	FALSE	3.5	FALSE
3645	9.99405	5.42857	Vedolizumab	Vedolizumab with immunomodulator	ChAdOx1 nCoV-19	FALSE	865	FALSE
3645	21.994	17.4286	Vedolizumab	Vedolizumab with immunomodulator	ChAdOx1 nCoV-19	FALSE	1118	FALSE
1425	6	-5.14286	Vedolizumab	Vedolizumab without immunomodulator	BNT162b2	FALSE	112	FALSE
1425	14	2.85714	Vedolizumab	Vedolizumab without immunomodulator	BNT162b2	FALSE	4350	FALSE
1425	21.994	10.8512	Vedolizumab	Vedolizumab without immunomodulator	BNT162b2	FALSE	2272	FALSE
1425	29.994	18.8512	Vedolizumab	Vedolizumab without immunomodulator	BNT162b2	FALSE	1463	FALSE
6748	-9.42857	-18.8512	Vedolizumab	Vedolizumab without immunomodulator	ChAdOx1 nCoV-19	FALSE	0.3	FALSE
6748	6.57143	-2.85119	Vedolizumab	Vedolizumab without immunomodulator	ChAdOx1 nCoV-19	FALSE	25.3	FALSE
6748	14.5655	5.14286	Vedolizumab	Vedolizumab without immunomodulator	ChAdOx1 nCoV-19	FALSE	970	FALSE
6748	22.5655	13.1429	Vedolizumab	Vedolizumab without immunomodulator	ChAdOx1 nCoV-19	FALSE	235	FALSE
6748	30.5655	21.1429	Vedolizumab	Vedolizumab without immunomodulator	ChAdOx1 nCoV-19	FALSE	108	FALSE
3451	1.42857	-9.1369	Vedolizumab	Vedolizumab without immunomodulator	ChAdOx1 nCoV-19	TRUE	0.4	FALSE
3451	9.42262	-1.14286	Vedolizumab	Vedolizumab without immunomodulator	ChAdOx1 nCoV-19	TRUE	11	FALSE
3451	19.4226	8.85714	Vedolizumab	Vedolizumab without immunomodulator	ChAdOx1 nCoV-19	TRUE	732	FALSE
2864	-9.71429	-21.1369	Infliximab	Infliximab with immunomodulator	ChAdOx1 nCoV-19	FALSE	0.3	FALSE
2864	17.4226	6	Infliximab	Infliximab with immunomodulator	ChAdOx1 nCoV-19	FALSE	1748	FALSE
2864	25.4226	14	Infliximab	Infliximab with immunomodulator	ChAdOx1 nCoV-19	FALSE	1027	FALSE
5561	7.57143	-3.56548	Vedolizumab	Vedolizumab without immunomodulator	ChAdOx1 nCoV-19	FALSE	333	FALSE
5561	15.7083	4.57143	Vedolizumab	Vedolizumab without immunomodulator	ChAdOx1 nCoV-19	FALSE	1874	FALSE
5561	23.5655	12.4286	Vedolizumab	Vedolizumab without immunomodulator	ChAdOx1 nCoV-19	FALSE	745	FALSE
5561	31.5655	20.4286	Vedolizumab	Vedolizumab without immunomodulator	ChAdOx1 nCoV-19	FALSE	554	FALSE
6716	6.56548	-4.14286	Vedolizumab	Vedolizumab without immunomodulator	ChAdOx1 nCoV-19	FALSE	15.2	FALSE
6716	13.5655	2.85714	Vedolizumab	Vedolizumab without immunomodulator	ChAdOx1 nCoV-19	FALSE	15486	FALSE
6716	21.5655	10.8571	Vedolizumab	Vedolizumab without immunomodulator	ChAdOx1 nCoV-19	FALSE	5591	FALSE
4281	-4.85714	-15.994	Vedolizumab	Vedolizumab without immunomodulator	ChAdOx1 nCoV-19	FALSE	0.4	FALSE
4281	7.1369	-4	Vedolizumab	Vedolizumab without immunomodulator	ChAdOx1 nCoV-19	FALSE	16.4	FALSE
4281	17.994	6.85714	Vedolizumab	Vedolizumab without immunomodulator	ChAdOx1 nCoV-19	FALSE	751	FALSE
4281	26.1369	15	Vedolizumab	Vedolizumab without immunomodulator	ChAdOx1 nCoV-19	FALSE	342	FALSE
4136	7.70833	-2.42857	Vedolizumab	Vedolizumab without immunomodulator	ChAdOx1 nCoV-19	FALSE	12.9	FALSE
4136	15.7083	5.57143	Vedolizumab	Vedolizumab without immunomodulator	ChAdOx1 nCoV-19	FALSE	1882	FALSE
4136	23.7083	13.5714	Vedolizumab	Vedolizumab without immunomodulator	ChAdOx1 nCoV-19	FALSE	1315	FALSE
2989	8.85119	-2	Infliximab	Infliximab with immunomodulator	BNT162b2	FALSE	126	FALSE
2989	16.8512	6	Infliximab	Infliximab with immunomodulator	BNT162b2	FALSE	17439	FALSE
1742	-3.71429	-13.4226	Infliximab	Infliximab with immunomodulator	ChAdOx1 nCoV-19	FALSE	0.4	FALSE
1742	4.27976	-5.42857	Infliximab	Infliximab with immunomodulator	ChAdOx1 nCoV-19	FALSE	0.4	FALSE
1742	12.2798	2.57143	Infliximab	Infliximab with immunomodulator	ChAdOx1 nCoV-19	FALSE	124	FALSE
1742	20.2798	10.5714	Infliximab	Infliximab with immunomodulator	ChAdOx1 nCoV-19	FALSE	25.6	FALSE
3989	12.2798	-3.42857	Infliximab	Infliximab with immunomodulator	BNT162b2	FALSE	0.4	FALSE
3989	19.7083	4	Infliximab	Infliximab with immunomodulator	BNT162b2	FALSE	32.9	FALSE
3989	27.7083	12	Infliximab	Infliximab with immunomodulator	BNT162b2	FALSE	13.3	FALSE
5304	5.99405	-4.85714	Vedolizumab	Vedolizumab without immunomodulator	BNT162b2	TRUE	111	FALSE
5304	13.994	3.14286	Vedolizumab	Vedolizumab without immunomodulator	BNT162b2	TRUE	16340	FALSE
5304	25.5655	14.7143	Vedolizumab	Vedolizumab without immunomodulator	BNT162b2	TRUE	3460	FALSE
2597	3.14286	-7.85119	Infliximab	Infliximab without immunomodulator	ChAdOx1 nCoV-19	FALSE	5.4	FALSE
2597	13.1369	2.14286	Infliximab	Infliximab without immunomodulator	ChAdOx1 nCoV-19	FALSE	318	FALSE
2597	21.1369	10.1429	Infliximab	Infliximab without immunomodulator	ChAdOx1 nCoV-19	FALSE	110	FALSE
1192	-9.57143	-18.2857	Infliximab	Infliximab with immunomodulator	BNT162b2	FALSE	0.4	FALSE
1192	14.7083	5.99405	Infliximab	Infliximab with immunomodulator	BNT162b2	FALSE	3.6	FALSE
1192	23.4226	14.7083	Infliximab	Infliximab with immunomodulator	BNT162b2	FALSE	0.3	FALSE
1192	31.4226	22.7083	Infliximab	Infliximab with immunomodulator	BNT162b2	FALSE	0.3	FALSE
1192	35.7083	26.994	Infliximab	Infliximab with immunomodulator	BNT162b2	FALSE	0.39	FALSE
505	-3.85714	NA	Infliximab	Infliximab with immunomodulator	ChAdOx1 nCoV-19	FALSE	0.4	FALSE
505	4.1369	NA	Infliximab	Infliximab with immunomodulator	ChAdOx1 nCoV-19	FALSE	65	FALSE
505	12.1369	NA	Infliximab	Infliximab with immunomodulator	ChAdOx1 nCoV-19	FALSE	1230	FALSE
505	20.1369	NA	Infliximab	Infliximab with immunomodulator	ChAdOx1 nCoV-19	FALSE	294	FALSE
4498	5.85714	-5.14286	Vedolizumab	Vedolizumab without immunomodulator	ChAdOx1 nCoV-19	FALSE	44	FALSE
4498	13.8512	2.85119	Vedolizumab	Vedolizumab without immunomodulator	ChAdOx1 nCoV-19	FALSE	762	FALSE
4498	29.8512	18.8512	Vedolizumab	Vedolizumab without immunomodulator	ChAdOx1 nCoV-19	FALSE	219	FALSE
1823	-3	-12.2798	Vedolizumab	Vedolizumab without immunomodulator	ChAdOx1 nCoV-19	FALSE	0.4	FALSE
1823	4.99405	-4.28571	Vedolizumab	Vedolizumab without immunomodulator	ChAdOx1 nCoV-19	FALSE	85.8	FALSE
1823	12.994	3.71429	Vedolizumab	Vedolizumab without immunomodulator	ChAdOx1 nCoV-19	FALSE	5406	FALSE
1823	20.994	11.7143	Vedolizumab	Vedolizumab without immunomodulator	ChAdOx1 nCoV-19	FALSE	2057	FALSE
3123	3.71429	-7.27976	Infliximab	Infliximab with immunomodulator	ChAdOx1 nCoV-19	FALSE	3.2	FALSE
3123	9.70833	-1.28571	Infliximab	Infliximab with immunomodulator	ChAdOx1 nCoV-19	FALSE	4.2	FALSE
3123	15.7083	4.71429	Infliximab	Infliximab with immunomodulator	ChAdOx1 nCoV-19	FALSE	75.8	FALSE
3123	28.7083	17.7143	Infliximab	Infliximab with immunomodulator	ChAdOx1 nCoV-19	FALSE	23.3	FALSE
3054	2.28571	-9.1369	Vedolizumab	Vedolizumab with immunomodulator	ChAdOx1 nCoV-19	FALSE	26.9	FALSE
3054	10.2798	-1.14286	Vedolizumab	Vedolizumab with immunomodulator	ChAdOx1 nCoV-19	FALSE	231	FALSE
3054	18.2798	6.85714	Vedolizumab	Vedolizumab with immunomodulator	ChAdOx1 nCoV-19	FALSE	1441	FALSE
3054	26.2798	14.8571	Vedolizumab	Vedolizumab with immunomodulator	ChAdOx1 nCoV-19	FALSE	822	FALSE
4821	15.4226	4.57143	Infliximab	Infliximab with immunomodulator	ChAdOx1 nCoV-19	TRUE	3702	FALSE
1798	25.994	13.8571	Infliximab	Infliximab with immunomodulator	ChAdOx1 nCoV-19	FALSE	1978	FALSE
1338	8.27976	-3.28571	Infliximab	Infliximab with immunomodulator	BNT162b2	FALSE	0.6	FALSE
7157	3.42857	NA	Infliximab	Infliximab with immunomodulator	ChAdOx1 nCoV-19	FALSE	1.5	FALSE
7157	12.4226	NA	Infliximab	Infliximab with immunomodulator	ChAdOx1 nCoV-19	FALSE	456	FALSE
7157	20.4226	NA	Infliximab	Infliximab with immunomodulator	ChAdOx1 nCoV-19	FALSE	206	FALSE
7157	28.4226	NA	Infliximab	Infliximab with immunomodulator	ChAdOx1 nCoV-19	FALSE	81.4	FALSE
104	2.57143	-5.56548	Vedolizumab	Vedolizumab without immunomodulator	BNT162b2	FALSE	16	FALSE
104	10.5655	2.42857	Vedolizumab	Vedolizumab without immunomodulator	BNT162b2	FALSE	7153	FALSE
104	18.5655	10.4286	Vedolizumab	Vedolizumab without immunomodulator	BNT162b2	FALSE	2932	FALSE
104	26.5655	18.4286	Vedolizumab	Vedolizumab without immunomodulator	BNT162b2	FALSE	1557	FALSE
1289	8.1369	-3	Infliximab	Infliximab with immunomodulator	ChAdOx1 nCoV-19	FALSE	39.7	FALSE
1289	14.1369	3	Infliximab	Infliximab with immunomodulator	ChAdOx1 nCoV-19	FALSE	608	FALSE
1289	20.1369	9	Infliximab	Infliximab with immunomodulator	ChAdOx1 nCoV-19	FALSE	320	FALSE
1289	28.1369	17	Infliximab	Infliximab with immunomodulator	ChAdOx1 nCoV-19	FALSE	154	FALSE
1792	3	-10.2798	Vedolizumab	Vedolizumab without immunomodulator	ChAdOx1 nCoV-19	FALSE	186	FALSE
1792	10.994	-2.28571	Vedolizumab	Vedolizumab without immunomodulator	ChAdOx1 nCoV-19	FALSE	90.3	FALSE
1792	18.994	5.71429	Vedolizumab	Vedolizumab without immunomodulator	ChAdOx1 nCoV-19	FALSE	3719	FALSE
1792	26.994	13.7143	Vedolizumab	Vedolizumab without immunomodulator	ChAdOx1 nCoV-19	FALSE	1250	FALSE
6281	3.57143	-5.42262	Infliximab	Infliximab with immunomodulator	ChAdOx1 nCoV-19	TRUE	149	FALSE
6281	11.5655	2.57143	Infliximab	Infliximab with immunomodulator	ChAdOx1 nCoV-19	TRUE	1057	FALSE
6281	19.5655	10.5714	Infliximab	Infliximab with immunomodulator	ChAdOx1 nCoV-19	TRUE	344	FALSE
6281	27.5655	18.5714	Infliximab	Infliximab with immunomodulator	ChAdOx1 nCoV-19	TRUE	109	FALSE
4427	9.28571	-2	Vedolizumab	Vedolizumab with immunomodulator	BNT162b2	FALSE	59	FALSE
4427	17.2798	5.99405	Vedolizumab	Vedolizumab with immunomodulator	BNT162b2	FALSE	6350	FALSE
4427	25.2798	13.994	Vedolizumab	Vedolizumab with immunomodulator	BNT162b2	FALSE	1590	FALSE
4427	33.1369	21.8512	Vedolizumab	Vedolizumab with immunomodulator	BNT162b2	FALSE	889	FALSE
3100	7.99405	-3	Infliximab	Infliximab with immunomodulator	BNT162b2	FALSE	31.6	FALSE
3100	13.994	3	Infliximab	Infliximab with immunomodulator	BNT162b2	FALSE	3521	FALSE
3100	21.994	11	Infliximab	Infliximab with immunomodulator	BNT162b2	FALSE	519	FALSE
3100	29.994	19	Infliximab	Infliximab with immunomodulator	BNT162b2	FALSE	138	FALSE
4085	4.71429	-5.1369	Infliximab	Infliximab with immunomodulator	ChAdOx1 nCoV-19	FALSE	13.4	FALSE
4085	12.7083	2.85714	Infliximab	Infliximab with immunomodulator	ChAdOx1 nCoV-19	FALSE	778	FALSE
4085	20.7083	10.8571	Infliximab	Infliximab with immunomodulator	ChAdOx1 nCoV-19	FALSE	189	FALSE
4085	28.7083	18.8571	Infliximab	Infliximab with immunomodulator	ChAdOx1 nCoV-19	FALSE	39.8	FALSE
5314	2.57143	-9.99405	Infliximab	Infliximab with immunomodulator	ChAdOx1 nCoV-19	TRUE	0.4	FALSE
5314	10.5655	-2	Infliximab	Infliximab with immunomodulator	ChAdOx1 nCoV-19	TRUE	1.3	FALSE
5314	18.5655	6	Infliximab	Infliximab with immunomodulator	ChAdOx1 nCoV-19	TRUE	38.8	FALSE
5314	26.5655	14	Infliximab	Infliximab with immunomodulator	ChAdOx1 nCoV-19	TRUE	14.1	FALSE
6582	-8.85714	-21.2798	Infliximab	Infliximab with immunomodulator	ChAdOx1 nCoV-19	FALSE	0.3	FALSE
6582	7.14286	-5.27976	Infliximab	Infliximab with immunomodulator	ChAdOx1 nCoV-19	FALSE	511	FALSE
6582	15.1369	2.71429	Infliximab	Infliximab with immunomodulator	ChAdOx1 nCoV-19	FALSE	1030	FALSE
6582	23.1369	10.7143	Infliximab	Infliximab with immunomodulator	ChAdOx1 nCoV-19	FALSE	324	FALSE
6582	31.1369	18.7143	Infliximab	Infliximab with immunomodulator	ChAdOx1 nCoV-19	FALSE	195	FALSE
981	-9.85714	-19.1369	Infliximab	Infliximab with immunomodulator	ChAdOx1 nCoV-19	FALSE	0.3	FALSE
981	6.14286	-3.1369	Infliximab	Infliximab with immunomodulator	ChAdOx1 nCoV-19	TRUE	97.5	FALSE
981	14.1369	4.85714	Infliximab	Infliximab with immunomodulator	ChAdOx1 nCoV-19	TRUE	283	FALSE
981	22.1369	12.8571	Infliximab	Infliximab with immunomodulator	ChAdOx1 nCoV-19	TRUE	136	FALSE
981	30.1369	20.8571	Infliximab	Infliximab with immunomodulator	ChAdOx1 nCoV-19	TRUE	77	FALSE
658	-10	-21.1369	Infliximab	Infliximab with immunomodulator	ChAdOx1 nCoV-19	TRUE	0.3	FALSE
658	6	-5.1369	Infliximab	Infliximab with immunomodulator	ChAdOx1 nCoV-19	TRUE	1.7	FALSE
658	13.994	2.85714	Infliximab	Infliximab with immunomodulator	ChAdOx1 nCoV-19	TRUE	82.5	FALSE
658	21.994	10.8571	Infliximab	Infliximab with immunomodulator	ChAdOx1 nCoV-19	TRUE	32.6	FALSE
658	29.994	18.8571	Infliximab	Infliximab with immunomodulator	ChAdOx1 nCoV-19	TRUE	15.5	FALSE
4152	-9.57143	-23.5655	Vedolizumab	Vedolizumab with immunomodulator	ChAdOx1 nCoV-19	TRUE	0.3	FALSE
4152	11.4226	-2.57143	Vedolizumab	Vedolizumab with immunomodulator	ChAdOx1 nCoV-19	TRUE	5352	FALSE
4152	19.4226	5.42857	Vedolizumab	Vedolizumab with immunomodulator	ChAdOx1 nCoV-19	TRUE	25001	FALSE
4152	27.4226	13.4286	Vedolizumab	Vedolizumab with immunomodulator	ChAdOx1 nCoV-19	TRUE	21082	FALSE
1207	-8	-19.1369	Infliximab	Infliximab with immunomodulator	BNT162b2	TRUE	0.3	FALSE
1207	8	-3.1369	Infliximab	Infliximab with immunomodulator	BNT162b2	TRUE	0.4	FALSE
1207	15.994	4.85714	Infliximab	Infliximab with immunomodulator	BNT162b2	TRUE	49	FALSE
1207	23.994	12.8571	Infliximab	Infliximab with immunomodulator	BNT162b2	TRUE	16.7	FALSE
1207	31.994	20.8571	Infliximab	Infliximab with immunomodulator	BNT162b2	TRUE	7.9	FALSE
6798	4.99405	-5.28571	Infliximab	Infliximab with immunomodulator	ChAdOx1 nCoV-19	FALSE	3.3	FALSE
6798	12.994	2.71429	Infliximab	Infliximab with immunomodulator	ChAdOx1 nCoV-19	FALSE	789	FALSE
6798	20.994	10.7143	Infliximab	Infliximab with immunomodulator	ChAdOx1 nCoV-19	FALSE	191	FALSE
464	13.4226	2.28571	Infliximab	Infliximab with immunomodulator	ChAdOx1 nCoV-19	FALSE	245	FALSE
464	21.5655	10.4286	Infliximab	Infliximab with immunomodulator	ChAdOx1 nCoV-19	FALSE	51.7	FALSE
464	29.5655	18.4286	Infliximab	Infliximab with immunomodulator	ChAdOx1 nCoV-19	FALSE	37.2	FALSE
3709	10.8512	-3	Vedolizumab	Vedolizumab without immunomodulator	BNT162b2	FALSE	643	FALSE
3709	18.8512	5	Vedolizumab	Vedolizumab without immunomodulator	BNT162b2	FALSE	7163	FALSE
3709	26.8512	13	Vedolizumab	Vedolizumab without immunomodulator	BNT162b2	FALSE	5291	FALSE
6666	0.857143	-11.994	Infliximab	Infliximab with immunomodulator	BNT162b2	FALSE	0.4	FALSE
6666	18.994	6.14286	Infliximab	Infliximab with immunomodulator	BNT162b2	FALSE	582	FALSE
6666	26.994	14.1429	Infliximab	Infliximab with immunomodulator	BNT162b2	FALSE	136	FALSE
299	-1.71429	NA	Infliximab	Infliximab without immunomodulator	ChAdOx1 nCoV-19	FALSE	0.4	FALSE
299	13.4226	NA	Infliximab	Infliximab without immunomodulator	ChAdOx1 nCoV-19	FALSE	378	FALSE
299	21.5655	NA	Infliximab	Infliximab without immunomodulator	ChAdOx1 nCoV-19	FALSE	169	FALSE
6426	9.70833	-4.57143	Vedolizumab	Vedolizumab without immunomodulator	ChAdOx1 nCoV-19	TRUE	13916	FALSE
6426	25.7083	11.4286	Vedolizumab	Vedolizumab without immunomodulator	ChAdOx1 nCoV-19	TRUE	13362	FALSE
1460	3	-10.994	Infliximab	Infliximab without immunomodulator	BNT162b2	FALSE	4.4	FALSE
1460	10.994	-3	Infliximab	Infliximab without immunomodulator	BNT162b2	FALSE	0.8	FALSE
1460	18.8512	4.85714	Infliximab	Infliximab without immunomodulator	BNT162b2	FALSE	1092	FALSE
1460	26.8512	12.8571	Infliximab	Infliximab without immunomodulator	BNT162b2	FALSE	328	FALSE
816	3.42857	-7.28571	Infliximab	Infliximab with immunomodulator	ChAdOx1 nCoV-19	TRUE	15	FALSE
816	11.4226	0.708333	Infliximab	Infliximab with immunomodulator	ChAdOx1 nCoV-19	TRUE	111	FALSE
816	19.4226	8.70833	Infliximab	Infliximab with immunomodulator	ChAdOx1 nCoV-19	TRUE	344	FALSE
816	27.5655	16.8512	Infliximab	Infliximab with immunomodulator	ChAdOx1 nCoV-19	TRUE	125	FALSE
375	-1.71429	-12.8512	Vedolizumab	Vedolizumab without immunomodulator	ChAdOx1 nCoV-19	FALSE	0.4	FALSE
375	14.1369	3	Vedolizumab	Vedolizumab without immunomodulator	ChAdOx1 nCoV-19	FALSE	202	FALSE
1197	10.4226	0.857143	Vedolizumab	Vedolizumab without immunomodulator	ChAdOx1 nCoV-19	FALSE	307	TRUE
2579	0	-9.56548	Infliximab	Infliximab with immunomodulator	BNT162b2	FALSE	0.4	FALSE
2579	8.1369	-1.42857	Infliximab	Infliximab with immunomodulator	BNT162b2	FALSE	0.4	FALSE
2579	15.994	6.42857	Infliximab	Infliximab with immunomodulator	BNT162b2	FALSE	219	FALSE
2579	23.994	14.4286	Infliximab	Infliximab with immunomodulator	BNT162b2	FALSE	76.9	FALSE
4319	0.714286	-12.8512	Infliximab	Infliximab with immunomodulator	ChAdOx1 nCoV-19	TRUE	1	FALSE
4319	8.70833	-4.85714	Infliximab	Infliximab with immunomodulator	ChAdOx1 nCoV-19	TRUE	107	FALSE
4319	17.2798	3.71429	Infliximab	Infliximab with immunomodulator	ChAdOx1 nCoV-19	TRUE	2410	FALSE
4319	25.2798	11.7143	Infliximab	Infliximab with immunomodulator	ChAdOx1 nCoV-19	TRUE	631	FALSE
3298	-5.85714	-15.4226	Infliximab	Infliximab with immunomodulator	ChAdOx1 nCoV-19	TRUE	2	TRUE
3298	2.14286	-7.42262	Infliximab	Infliximab with immunomodulator	ChAdOx1 nCoV-19	TRUE	3438	TRUE
3298	10.2798	0.714286	Infliximab	Infliximab with immunomodulator	ChAdOx1 nCoV-19	TRUE	462	TRUE
3298	18.2798	8.71429	Infliximab	Infliximab with immunomodulator	ChAdOx1 nCoV-19	TRUE	628	TRUE
3298	26.1369	16.5714	Infliximab	Infliximab with immunomodulator	ChAdOx1 nCoV-19	TRUE	6412	TRUE
4809	-0.428571	-11.1369	Infliximab	Infliximab with immunomodulator	ChAdOx1 nCoV-19	FALSE	0.4	FALSE
4809	15.4226	4.71429	Infliximab	Infliximab with immunomodulator	ChAdOx1 nCoV-19	FALSE	77.8	FALSE
2347	3.42857	-9.1369	Infliximab	Infliximab with immunomodulator	BNT162b2	FALSE	32.6	FALSE
2347	11.4226	-1.14286	Infliximab	Infliximab with immunomodulator	BNT162b2	FALSE	11.8	FALSE
2347	28.8512	16.2857	Infliximab	Infliximab with immunomodulator	BNT162b2	FALSE	300	FALSE
369	-2.71429	-13.7083	Infliximab	Infliximab without immunomodulator	ChAdOx1 nCoV-19	FALSE	0.4	FALSE
369	14.1369	3.14286	Infliximab	Infliximab without immunomodulator	ChAdOx1 nCoV-19	FALSE	719	FALSE
369	22.2798	11.2857	Infliximab	Infliximab without immunomodulator	ChAdOx1 nCoV-19	FALSE	292	FALSE
4840	0.142857	-10.994	Infliximab	Infliximab with immunomodulator	ChAdOx1 nCoV-19	TRUE	0.4	FALSE
4840	8.1369	-3	Infliximab	Infliximab with immunomodulator	ChAdOx1 nCoV-19	TRUE	2.4	FALSE
4840	16.1369	5	Infliximab	Infliximab with immunomodulator	ChAdOx1 nCoV-19	TRUE	47.9	FALSE
4840	24.1369	13	Infliximab	Infliximab with immunomodulator	ChAdOx1 nCoV-19	TRUE	25001	FALSE
4857	-0.285714	-11.2798	Infliximab	Infliximab without immunomodulator	ChAdOx1 nCoV-19	FALSE	0.4	FALSE
4857	7.70833	-3.28571	Infliximab	Infliximab without immunomodulator	ChAdOx1 nCoV-19	FALSE	0.3	FALSE
4857	15.7083	4.71429	Infliximab	Infliximab without immunomodulator	ChAdOx1 nCoV-19	FALSE	28.1	FALSE
4934	2.85714	-7.85119	Infliximab	Infliximab with immunomodulator	ChAdOx1 nCoV-19	FALSE	0.4	FALSE
4934	10.8512	0.142857	Infliximab	Infliximab with immunomodulator	ChAdOx1 nCoV-19	FALSE	0.4	FALSE
5588	-3.85714	-12.5655	Infliximab	Infliximab without immunomodulator	ChAdOx1 nCoV-19	FALSE	0.4	FALSE
5588	12.1369	3.42857	Infliximab	Infliximab without immunomodulator	ChAdOx1 nCoV-19	FALSE	253	FALSE
425	2.28571	-9.1369	Infliximab	Infliximab with immunomodulator	ChAdOx1 nCoV-19	FALSE	2.5	TRUE
425	10.2798	-1.14286	Infliximab	Infliximab with immunomodulator	ChAdOx1 nCoV-19	FALSE	20.9	TRUE
425	18.2798	6.85714	Infliximab	Infliximab with immunomodulator	ChAdOx1 nCoV-19	FALSE	148	TRUE
425	26.2798	14.8571	Infliximab	Infliximab with immunomodulator	ChAdOx1 nCoV-19	FALSE	45.8	TRUE
1643	17.2798	12.4226	Vedolizumab	Vedolizumab without immunomodulator	BNT162b2	TRUE	2501	FALSE
5097	2.42857	-8.27976	Infliximab	Infliximab without immunomodulator	ChAdOx1 nCoV-19	FALSE	4.4	FALSE
5097	18.4226	7.71429	Infliximab	Infliximab without immunomodulator	ChAdOx1 nCoV-19	FALSE	0.5	FALSE
5197	2.71429	-9.42262	Vedolizumab	Vedolizumab without immunomodulator	BNT162b2	FALSE	0.4	FALSE
5197	9.27976	-2.85714	Vedolizumab	Vedolizumab without immunomodulator	BNT162b2	FALSE	0.4	FALSE
1113	9.56548	-1.71429	Vedolizumab	Vedolizumab without immunomodulator	BNT162b2	FALSE	26.2	FALSE
1113	17.5655	6.28571	Vedolizumab	Vedolizumab without immunomodulator	BNT162b2	FALSE	5976	FALSE
4384	1.57143	-12.994	Vedolizumab	Vedolizumab without immunomodulator	ChAdOx1 nCoV-19	TRUE	10733	FALSE
4384	9.56548	-5	Vedolizumab	Vedolizumab without immunomodulator	ChAdOx1 nCoV-19	TRUE	6876	FALSE
4384	17.5655	3	Vedolizumab	Vedolizumab without immunomodulator	ChAdOx1 nCoV-19	TRUE	6510	FALSE
4384	25.5655	11	Vedolizumab	Vedolizumab without immunomodulator	ChAdOx1 nCoV-19	TRUE	4915	FALSE
765	2.57143	-8.85119	Infliximab	Infliximab with immunomodulator	ChAdOx1 nCoV-19	FALSE	46.5	FALSE
765	10.5655	-0.857143	Infliximab	Infliximab with immunomodulator	ChAdOx1 nCoV-19	FALSE	10.8	FALSE
765	18.5655	7.14286	Infliximab	Infliximab with immunomodulator	ChAdOx1 nCoV-19	FALSE	189	FALSE
765	26.5655	15.1429	Infliximab	Infliximab with immunomodulator	ChAdOx1 nCoV-19	FALSE	34.8	FALSE
7100	3.28571	-10.1369	Infliximab	Infliximab without immunomodulator	BNT162b2	FALSE	58	FALSE
7100	11.4226	-2	Infliximab	Infliximab without immunomodulator	BNT162b2	FALSE	3	FALSE
7100	19.2798	5.85714	Infliximab	Infliximab without immunomodulator	BNT162b2	FALSE	1159	FALSE
7100	25.2798	11.8571	Infliximab	Infliximab without immunomodulator	BNT162b2	FALSE	479	FALSE
1176	7.14286	-7.1369	Vedolizumab	Vedolizumab without immunomodulator	BNT162b2	TRUE	722	FALSE
1176	26.994	12.7143	Vedolizumab	Vedolizumab without immunomodulator	BNT162b2	TRUE	2051	FALSE
2185	2.85714	NA	Infliximab	Infliximab without immunomodulator	ChAdOx1 nCoV-19	TRUE	15.8	FALSE
2185	11.8512	NA	Infliximab	Infliximab without immunomodulator	ChAdOx1 nCoV-19	TRUE	218	FALSE
2185	20.7083	NA	Infliximab	Infliximab without immunomodulator	ChAdOx1 nCoV-19	TRUE	73.3	FALSE
1728	12.7083	2.70833	Vedolizumab	Vedolizumab without immunomodulator	ChAdOx1 nCoV-19	FALSE	707	FALSE
1728	20.7083	10.7083	Vedolizumab	Vedolizumab without immunomodulator	ChAdOx1 nCoV-19	FALSE	221	FALSE
774	1.57143	-8.42262	Infliximab	Infliximab without immunomodulator	ChAdOx1 nCoV-19	FALSE	0.5	TRUE
774	18.5655	8.57143	Infliximab	Infliximab without immunomodulator	ChAdOx1 nCoV-19	FALSE	7	TRUE
774	26.5655	16.5714	Infliximab	Infliximab without immunomodulator	ChAdOx1 nCoV-19	TRUE	3271	TRUE
5040	1.85714	-7.42262	Infliximab	Infliximab with immunomodulator	ChAdOx1 nCoV-19	FALSE	3.6	FALSE
5040	11.1369	1.85714	Infliximab	Infliximab with immunomodulator	ChAdOx1 nCoV-19	FALSE	1048	FALSE
5040	19.1369	9.85714	Infliximab	Infliximab with immunomodulator	ChAdOx1 nCoV-19	FALSE	186	FALSE
5040	27.1369	17.8571	Infliximab	Infliximab with immunomodulator	ChAdOx1 nCoV-19	FALSE	52.8	FALSE
6352	1.28571	-12.994	Infliximab	Infliximab without immunomodulator	ChAdOx1 nCoV-19	FALSE	0.4	FALSE
6352	9.27976	-5	Infliximab	Infliximab without immunomodulator	ChAdOx1 nCoV-19	FALSE	77.1	FALSE
6352	17.2798	3	Infliximab	Infliximab without immunomodulator	ChAdOx1 nCoV-19	FALSE	1145	FALSE
6352	26.2798	12	Infliximab	Infliximab without immunomodulator	ChAdOx1 nCoV-19	FALSE	471	FALSE
80	14.2798	3.14286	Vedolizumab	Vedolizumab without immunomodulator	ChAdOx1 nCoV-19	FALSE	1660	FALSE
80	26.1369	15	Vedolizumab	Vedolizumab without immunomodulator	ChAdOx1 nCoV-19	FALSE	233	FALSE
2943	3.71429	-6.27976	Infliximab	Infliximab with immunomodulator	BNT162b2	FALSE	76.7	FALSE
2943	19.8512	9.85714	Infliximab	Infliximab with immunomodulator	BNT162b2	FALSE	106	FALSE
2943	26.5655	16.5714	Infliximab	Infliximab with immunomodulator	BNT162b2	FALSE	22.1	FALSE
5913	2.85714	NA	Infliximab	Infliximab without immunomodulator	BNT162b2	FALSE	6.9	NA
5913	12.1369	NA	Infliximab	Infliximab without immunomodulator	BNT162b2	FALSE	0.7	NA
5913	20.1369	NA	Infliximab	Infliximab without immunomodulator	BNT162b2	FALSE	203	NA
5913	28.1369	NA	Infliximab	Infliximab without immunomodulator	BNT162b2	TRUE	3686	NA
3928	3.57143	-5.56548	Infliximab	Infliximab without immunomodulator	ChAdOx1 nCoV-19	FALSE	6.3	FALSE
3928	11.5655	2.42857	Infliximab	Infliximab without immunomodulator	ChAdOx1 nCoV-19	FALSE	247	FALSE
3928	19.5655	10.4286	Infliximab	Infliximab without immunomodulator	ChAdOx1 nCoV-19	FALSE	99.2	FALSE
3928	27.5655	18.4286	Infliximab	Infliximab without immunomodulator	ChAdOx1 nCoV-19	FALSE	58.6	FALSE
5128	3.14286	-6.56548	Vedolizumab	Vedolizumab without immunomodulator	BNT162b2	FALSE	33	FALSE
5128	11.1369	1.42857	Vedolizumab	Vedolizumab without immunomodulator	BNT162b2	FALSE	2501	FALSE
701	9.27976	-0.857143	Infliximab	Infliximab without immunomodulator	ChAdOx1 nCoV-19	FALSE	1.2	FALSE
3697	3.57143	-5.85119	Infliximab	Infliximab without immunomodulator	ChAdOx1 nCoV-19	FALSE	1110	FALSE
3697	11.5655	2.14286	Infliximab	Infliximab without immunomodulator	ChAdOx1 nCoV-19	FALSE	1305	FALSE
3697	19.5655	10.1429	Infliximab	Infliximab without immunomodulator	ChAdOx1 nCoV-19	FALSE	374	FALSE
3697	27.5655	18.1429	Infliximab	Infliximab without immunomodulator	ChAdOx1 nCoV-19	FALSE	241	FALSE
2729	4.28571	-5.85119	Infliximab	Infliximab with immunomodulator	BNT162b2	FALSE	225	FALSE
2729	12.1369	2	Infliximab	Infliximab with immunomodulator	BNT162b2	FALSE	13530	FALSE
2729	20.1369	10	Infliximab	Infliximab with immunomodulator	BNT162b2	FALSE	1353	FALSE
2729	28.1369	18	Infliximab	Infliximab with immunomodulator	BNT162b2	FALSE	565	FALSE
6154	2.28571	-7.70833	Infliximab	Infliximab without immunomodulator	ChAdOx1 nCoV-19	FALSE	1.5	FALSE
6154	10.2798	0.285714	Infliximab	Infliximab without immunomodulator	ChAdOx1 nCoV-19	FALSE	8.3	FALSE
6154	19.2798	9.28571	Infliximab	Infliximab without immunomodulator	ChAdOx1 nCoV-19	FALSE	307	FALSE
6154	27.2798	17.2857	Infliximab	Infliximab without immunomodulator	ChAdOx1 nCoV-19	FALSE	90.5	FALSE
3863	3.71429	-6.1369	Vedolizumab	Vedolizumab without immunomodulator	ChAdOx1 nCoV-19	TRUE	26.1	FALSE
3863	11.7083	1.85714	Vedolizumab	Vedolizumab without immunomodulator	ChAdOx1 nCoV-19	TRUE	307	FALSE
3863	23.7083	13.8571	Vedolizumab	Vedolizumab without immunomodulator	ChAdOx1 nCoV-19	TRUE	142	FALSE
965	7.14286	-1.57143	Infliximab	Infliximab without immunomodulator	ChAdOx1 nCoV-19	FALSE	0.6	FALSE
965	19.1369	10.4226	Infliximab	Infliximab without immunomodulator	ChAdOx1 nCoV-19	FALSE	0.7	FALSE
965	25.1369	16.4226	Infliximab	Infliximab without immunomodulator	ChAdOx1 nCoV-19	FALSE	0.3	FALSE
6817	1.71429	-10.2798	Infliximab	Infliximab without immunomodulator	ChAdOx1 nCoV-19	FALSE	0.4	FALSE
6817	22.7083	10.7143	Infliximab	Infliximab without immunomodulator	ChAdOx1 nCoV-19	FALSE	107	FALSE
348	4.57143	-5.70833	Infliximab	Infliximab with immunomodulator	ChAdOx1 nCoV-19	FALSE	135	FALSE
348	12.5655	2.28571	Infliximab	Infliximab with immunomodulator	ChAdOx1 nCoV-19	FALSE	1349	FALSE
348	20.5655	10.2857	Infliximab	Infliximab with immunomodulator	ChAdOx1 nCoV-19	FALSE	326	FALSE
348	28.5655	18.2857	Infliximab	Infliximab with immunomodulator	ChAdOx1 nCoV-19	FALSE	133	FALSE
1332	-3.28571	-12.994	Infliximab	Infliximab without immunomodulator	ChAdOx1 nCoV-19	TRUE	200	FALSE
1332	4.70833	-5	Infliximab	Infliximab without immunomodulator	ChAdOx1 nCoV-19	TRUE	4018	FALSE
5015	-1.57143	-12.5655	Infliximab	Infliximab without immunomodulator	ChAdOx1 nCoV-19	FALSE	0.4	FALSE
5015	5.99405	-5	Infliximab	Infliximab without immunomodulator	ChAdOx1 nCoV-19	FALSE	0.6	FALSE
5015	13.994	3	Infliximab	Infliximab without immunomodulator	ChAdOx1 nCoV-19	FALSE	124	FALSE
5015	21.994	11	Infliximab	Infliximab without immunomodulator	ChAdOx1 nCoV-19	FALSE	38.3	FALSE
5697	-2.28571	-12.994	Vedolizumab	Vedolizumab with immunomodulator	ChAdOx1 nCoV-19	FALSE	0.4	FALSE
5697	5.70833	-5	Vedolizumab	Vedolizumab with immunomodulator	ChAdOx1 nCoV-19	FALSE	11.6	FALSE
5697	13.7083	3	Vedolizumab	Vedolizumab with immunomodulator	ChAdOx1 nCoV-19	FALSE	1362	FALSE
5697	21.7083	11	Vedolizumab	Vedolizumab with immunomodulator	ChAdOx1 nCoV-19	FALSE	1014	FALSE
159	4.57143	-5.99405	Infliximab	Infliximab without immunomodulator	BNT162b2	FALSE	17.5	FALSE
159	12.5655	2	Infliximab	Infliximab without immunomodulator	BNT162b2	FALSE	8856	FALSE
159	20.5655	10	Infliximab	Infliximab without immunomodulator	BNT162b2	FALSE	1740	FALSE
159	28.5655	18	Infliximab	Infliximab without immunomodulator	BNT162b2	FALSE	544	FALSE
3202	1.71429	-10.1429	Vedolizumab	Vedolizumab without immunomodulator	BNT162b2	FALSE	1.6	FALSE
3202	9.71429	-2.14286	Vedolizumab	Vedolizumab without immunomodulator	BNT162b2	FALSE	17.9	FALSE
7053	-4.1369	-14.5655	Vedolizumab	Vedolizumab without immunomodulator	ChAdOx1 nCoV-19	TRUE	164	FALSE
7053	7.85714	-2.57143	Vedolizumab	Vedolizumab without immunomodulator	ChAdOx1 nCoV-19	TRUE	6737	FALSE
7053	16.1429	5.71429	Vedolizumab	Vedolizumab without immunomodulator	ChAdOx1 nCoV-19	TRUE	4005	FALSE
7053	20.1429	9.71429	Vedolizumab	Vedolizumab without immunomodulator	ChAdOx1 nCoV-19	TRUE	3032	FALSE
5310	4.42857	-5.56548	Infliximab	Infliximab without immunomodulator	BNT162b2	FALSE	6.6	FALSE
3033	4.42857	-3.57143	Infliximab	Infliximab without immunomodulator	BNT162b2	FALSE	35.2	FALSE
3033	12.2857	4.28571	Infliximab	Infliximab without immunomodulator	BNT162b2	FALSE	1184	FALSE
6983	5.14286	-5.99405	Infliximab	Infliximab without immunomodulator	ChAdOx1 nCoV-19	FALSE	2.4	FALSE
6983	13.1369	2	Infliximab	Infliximab without immunomodulator	ChAdOx1 nCoV-19	FALSE	81	FALSE
6983	21.1369	10	Infliximab	Infliximab without immunomodulator	ChAdOx1 nCoV-19	FALSE	15.4	FALSE
6983	29.1369	18	Infliximab	Infliximab without immunomodulator	ChAdOx1 nCoV-19	FALSE	17.2	FALSE
1190	12	1	Infliximab	Infliximab without immunomodulator	BNT162b2	FALSE	1470	FALSE
1190	19.994	8.99405	Infliximab	Infliximab without immunomodulator	BNT162b2	FALSE	3725	FALSE
1190	27.994	16.994	Infliximab	Infliximab without immunomodulator	BNT162b2	FALSE	1531	FALSE
1190	35.994	24.994	Infliximab	Infliximab without immunomodulator	BNT162b2	FALSE	678	FALSE
3823	5	-6.42262	Infliximab	Infliximab with immunomodulator	BNT162b2	TRUE	130	FALSE
3823	12.994	1.57143	Infliximab	Infliximab with immunomodulator	BNT162b2	TRUE	953	FALSE
3823	20.994	9.57143	Infliximab	Infliximab with immunomodulator	BNT162b2	TRUE	679	FALSE
3823	28.994	17.5714	Infliximab	Infliximab with immunomodulator	BNT162b2	TRUE	3465	FALSE
3005	-1.71429	-10.2798	Infliximab	Infliximab without immunomodulator	ChAdOx1 nCoV-19	FALSE	0.4	FALSE
3005	6.27976	-2.28571	Infliximab	Infliximab without immunomodulator	ChAdOx1 nCoV-19	FALSE	2.6	FALSE
3005	14.2798	5.71429	Infliximab	Infliximab without immunomodulator	ChAdOx1 nCoV-19	FALSE	246	FALSE
3005	22.2798	13.7143	Infliximab	Infliximab without immunomodulator	ChAdOx1 nCoV-19	FALSE	34.7	FALSE
5105	5.42857	-2	Infliximab	Infliximab with immunomodulator	ChAdOx1 nCoV-19	FALSE	2.1	FALSE
5105	13.4226	5.99405	Infliximab	Infliximab with immunomodulator	ChAdOx1 nCoV-19	FALSE	89.3	FALSE
5105	31.5655	24.1369	Infliximab	Infliximab with immunomodulator	ChAdOx1 nCoV-19	TRUE	30.3	FALSE
4593	17.1369	8.42857	Infliximab	Infliximab with immunomodulator	ChAdOx1 nCoV-19	FALSE	1267	FALSE
4593	25.1369	16.4286	Infliximab	Infliximab with immunomodulator	ChAdOx1 nCoV-19	FALSE	588	FALSE
1828	1.71429	-7.85119	Infliximab	Infliximab without immunomodulator	BNT162b2	FALSE	3.2	FALSE
1828	9.85119	0.285714	Infliximab	Infliximab without immunomodulator	BNT162b2	FALSE	9.4	FALSE
1828	17.7083	8.14286	Infliximab	Infliximab without immunomodulator	BNT162b2	FALSE	2059	FALSE
3363	5.42857	-4.70833	Infliximab	Infliximab without immunomodulator	ChAdOx1 nCoV-19	FALSE	2.6	TRUE
3363	13.5655	3.42857	Infliximab	Infliximab without immunomodulator	ChAdOx1 nCoV-19	FALSE	523	TRUE
3363	21.5655	11.4286	Infliximab	Infliximab without immunomodulator	ChAdOx1 nCoV-19	FALSE	134	TRUE
3363	29.5655	19.4286	Infliximab	Infliximab without immunomodulator	ChAdOx1 nCoV-19	TRUE	9916	TRUE
5425	-7.42857	-14.2798	Infliximab	Infliximab without immunomodulator	ChAdOx1 nCoV-19	TRUE	43.3	FALSE
5425	0.285714	-6.56548	Infliximab	Infliximab without immunomodulator	ChAdOx1 nCoV-19	TRUE	40.4	FALSE
5425	8.42262	1.57143	Infliximab	Infliximab without immunomodulator	ChAdOx1 nCoV-19	TRUE	6268	FALSE
5425	16.2798	9.42857	Infliximab	Infliximab without immunomodulator	ChAdOx1 nCoV-19	TRUE	7614	FALSE
5425	24.2798	17.4286	Infliximab	Infliximab without immunomodulator	ChAdOx1 nCoV-19	TRUE	3448	FALSE
770	0.571429	-8.1369	Infliximab	Infliximab without immunomodulator	ChAdOx1 nCoV-19	FALSE	0.4	FALSE
770	8.56548	-0.142857	Infliximab	Infliximab without immunomodulator	ChAdOx1 nCoV-19	FALSE	124	FALSE
770	16.5655	7.85714	Infliximab	Infliximab without immunomodulator	ChAdOx1 nCoV-19	FALSE	160	FALSE
770	24.5655	15.8571	Infliximab	Infliximab without immunomodulator	ChAdOx1 nCoV-19	FALSE	75.6	FALSE
2354	0.142857	-10.994	Infliximab	Infliximab without immunomodulator	ChAdOx1 nCoV-19	FALSE	0.4	FALSE
2710	-1.28571	-12.1369	Vedolizumab	Vedolizumab without immunomodulator	BNT162b2	FALSE	0.4	FALSE
153	8.99405	-6.14286	Vedolizumab	Vedolizumab without immunomodulator	ChAdOx1 nCoV-19	FALSE	142	FALSE
153	16.994	1.85714	Vedolizumab	Vedolizumab without immunomodulator	ChAdOx1 nCoV-19	FALSE	1028	FALSE
153	24.994	9.85714	Vedolizumab	Vedolizumab without immunomodulator	ChAdOx1 nCoV-19	FALSE	564	FALSE
147	3	-6.99405	Infliximab	Infliximab with immunomodulator	ChAdOx1 nCoV-19	TRUE	2669	FALSE
147	10.994	1	Infliximab	Infliximab with immunomodulator	ChAdOx1 nCoV-19	TRUE	1164	FALSE
147	19.994	10	Infliximab	Infliximab with immunomodulator	ChAdOx1 nCoV-19	TRUE	690	FALSE
147	27.994	18	Infliximab	Infliximab with immunomodulator	ChAdOx1 nCoV-19	TRUE	372	FALSE
3243	-1.14286	NA	Infliximab	Infliximab without immunomodulator	ChAdOx1 nCoV-19	TRUE	1044	NA
3243	4.85119	NA	Infliximab	Infliximab without immunomodulator	ChAdOx1 nCoV-19	TRUE	228	NA
3243	12.8512	NA	Infliximab	Infliximab without immunomodulator	ChAdOx1 nCoV-19	TRUE	240	NA
3243	26.8512	NA	Infliximab	Infliximab without immunomodulator	ChAdOx1 nCoV-19	TRUE	44.8	NA
560	-5.42857	-14.1369	Infliximab	Infliximab without immunomodulator	ChAdOx1 nCoV-19	FALSE	0.4	FALSE
560	3.56548	-5.14286	Infliximab	Infliximab without immunomodulator	ChAdOx1 nCoV-19	FALSE	6.6	FALSE
5257	3.71429	NA	Vedolizumab	Vedolizumab with immunomodulator	BNT162b2	TRUE	4609	FALSE
5257	13.994	NA	Vedolizumab	Vedolizumab with immunomodulator	BNT162b2	TRUE	12718	FALSE
5257	21.994	NA	Vedolizumab	Vedolizumab with immunomodulator	BNT162b2	TRUE	3466	FALSE
5257	29.7083	NA	Vedolizumab	Vedolizumab with immunomodulator	BNT162b2	TRUE	1821	FALSE
3065	-6.28571	-17.2798	Vedolizumab	Vedolizumab without immunomodulator	BNT162b2	TRUE	148	FALSE
3065	9.70833	-1.28571	Vedolizumab	Vedolizumab without immunomodulator	BNT162b2	TRUE	9706	FALSE
3752	9.99405	-0.857143	Infliximab	Infliximab with immunomodulator	ChAdOx1 nCoV-19	FALSE	10.3	FALSE
3752	18.994	8.14286	Infliximab	Infliximab with immunomodulator	ChAdOx1 nCoV-19	FALSE	132	FALSE
3752	26.7083	15.8571	Infliximab	Infliximab with immunomodulator	ChAdOx1 nCoV-19	FALSE	78.1	FALSE
3412	3	NA	Vedolizumab	Vedolizumab without immunomodulator	ChAdOx1 nCoV-19	FALSE	0.4	FALSE
3412	11.994	NA	Vedolizumab	Vedolizumab without immunomodulator	ChAdOx1 nCoV-19	FALSE	439	FALSE
4617	2.71429	-3.71429	Vedolizumab	Vedolizumab without immunomodulator	ChAdOx1 nCoV-19	FALSE	0.4	FALSE
4617	10.4226	3.99405	Vedolizumab	Vedolizumab without immunomodulator	ChAdOx1 nCoV-19	FALSE	296	FALSE
4617	18.4226	11.994	Vedolizumab	Vedolizumab without immunomodulator	ChAdOx1 nCoV-19	FALSE	98	FALSE
4617	27.7083	21.2798	Vedolizumab	Vedolizumab without immunomodulator	ChAdOx1 nCoV-19	FALSE	154	FALSE
3144	-7.14286	-18.2798	Infliximab	Infliximab without immunomodulator	BNT162b2	TRUE	14.5	FALSE
3144	1.14286	-9.99405	Infliximab	Infliximab without immunomodulator	BNT162b2	TRUE	13685	FALSE
3144	8.85119	-2.28571	Infliximab	Infliximab without immunomodulator	BNT162b2	TRUE	2592	FALSE
3144	16.7083	5.57143	Infliximab	Infliximab without immunomodulator	BNT162b2	TRUE	3968	FALSE
3144	24.7083	13.5714	Infliximab	Infliximab without immunomodulator	BNT162b2	TRUE	1670	FALSE
6637	3.85714	-5.99405	Vedolizumab	Vedolizumab without immunomodulator	BNT162b2	TRUE	2043	FALSE
6637	11.8512	2	Vedolizumab	Vedolizumab without immunomodulator	BNT162b2	TRUE	15549	FALSE
4431	4	-2.71429	Infliximab	Infliximab without immunomodulator	ChAdOx1 nCoV-19	FALSE	0.4	FALSE
4431	11.994	5.27976	Infliximab	Infliximab without immunomodulator	ChAdOx1 nCoV-19	FALSE	261	FALSE
4431	15.994	9.27976	Infliximab	Infliximab without immunomodulator	ChAdOx1 nCoV-19	FALSE	115	FALSE
2402	-1.71429	-13.5655	Infliximab	Infliximab without immunomodulator	ChAdOx1 nCoV-19	TRUE	0.4	FALSE
631	4.14286	-5.99405	Infliximab	Infliximab with immunomodulator	BNT162b2	FALSE	2.8	TRUE
631	14.1369	4	Infliximab	Infliximab with immunomodulator	BNT162b2	FALSE	634	TRUE
631	23.1369	13	Infliximab	Infliximab with immunomodulator	BNT162b2	TRUE	2501	TRUE
631	31.1369	21	Infliximab	Infliximab with immunomodulator	BNT162b2	TRUE	2501	TRUE
4641	3	-5.42262	Infliximab	Infliximab with immunomodulator	ChAdOx1 nCoV-19	TRUE	32.2	FALSE
1036	9.14286	-2	Vedolizumab	Vedolizumab without immunomodulator	ChAdOx1 nCoV-19	FALSE	59.3	FALSE
1036	17.994	6.85119	Vedolizumab	Vedolizumab without immunomodulator	ChAdOx1 nCoV-19	FALSE	7355	FALSE
1036	25.994	14.8512	Vedolizumab	Vedolizumab without immunomodulator	ChAdOx1 nCoV-19	FALSE	3408	FALSE
1036	35.2798	24.1369	Vedolizumab	Vedolizumab without immunomodulator	ChAdOx1 nCoV-19	FALSE	1325	FALSE
6830	3.57143	-6.1369	Infliximab	Infliximab with immunomodulator	ChAdOx1 nCoV-19	TRUE	1890	FALSE
6830	11.8512	2.14286	Infliximab	Infliximab with immunomodulator	ChAdOx1 nCoV-19	TRUE	1102	FALSE
6830	19.5655	9.85714	Infliximab	Infliximab with immunomodulator	ChAdOx1 nCoV-19	TRUE	403	FALSE
6830	25.8512	16.1429	Infliximab	Infliximab with immunomodulator	ChAdOx1 nCoV-19	TRUE	280	FALSE
2871	2.42857	NA	Infliximab	Infliximab with immunomodulator	BNT162b2	FALSE	55.7	NA
2871	11.7083	NA	Infliximab	Infliximab with immunomodulator	BNT162b2	FALSE	1203	NA
2871	24.4226	NA	Infliximab	Infliximab with immunomodulator	BNT162b2	TRUE	3573	NA
396	4.99405	-4.42857	Infliximab	Infliximab with immunomodulator	ChAdOx1 nCoV-19	FALSE	46.2	FALSE
396	12.2798	2.85714	Infliximab	Infliximab with immunomodulator	ChAdOx1 nCoV-19	FALSE	723	FALSE
2701	5.14286	-3.70833	Infliximab	Infliximab with immunomodulator	BNT162b2	TRUE	369	FALSE
2701	11.1369	2.28571	Infliximab	Infliximab with immunomodulator	BNT162b2	TRUE	3156	FALSE
2701	17.1369	8.28571	Infliximab	Infliximab with immunomodulator	BNT162b2	TRUE	834	FALSE
237	1.14286	-12.1369	Infliximab	Infliximab without immunomodulator	ChAdOx1 nCoV-19	FALSE	599	FALSE
237	10.994	-2.28571	Infliximab	Infliximab without immunomodulator	ChAdOx1 nCoV-19	TRUE	282	FALSE
237	20.1369	6.85714	Infliximab	Infliximab without immunomodulator	ChAdOx1 nCoV-19	TRUE	2058	FALSE
237	26.4226	13.1429	Infliximab	Infliximab without immunomodulator	ChAdOx1 nCoV-19	TRUE	1213	FALSE
1169	-1.57143	-16.1369	Infliximab	Infliximab with immunomodulator	BNT162b2	TRUE	28.5	FALSE
1169	5.14286	-9.42262	Infliximab	Infliximab with immunomodulator	BNT162b2	TRUE	1877	FALSE
1274	5.71429	-4.27976	Infliximab	Infliximab with immunomodulator	BNT162b2	FALSE	0.5	FALSE
1274	9.42262	-0.571429	Infliximab	Infliximab with immunomodulator	BNT162b2	FALSE	999	FALSE
1274	21.7083	11.7143	Infliximab	Infliximab with immunomodulator	BNT162b2	FALSE	139	FALSE
1274	29.7083	19.7143	Infliximab	Infliximab with immunomodulator	BNT162b2	FALSE	33.4	FALSE
2778	2	NA	Vedolizumab	Vedolizumab without immunomodulator	ChAdOx1 nCoV-19	FALSE	1.1	FALSE
2778	5.70833	NA	Vedolizumab	Vedolizumab without immunomodulator	ChAdOx1 nCoV-19	FALSE	51	FALSE
2778	18.994	NA	Vedolizumab	Vedolizumab without immunomodulator	ChAdOx1 nCoV-19	FALSE	193	FALSE
2778	26.994	NA	Vedolizumab	Vedolizumab without immunomodulator	ChAdOx1 nCoV-19	FALSE	51.6	FALSE
1298	27.1369	NA	Infliximab	Infliximab with immunomodulator	BNT162b2	FALSE	50.4	FALSE
2536	-9.71429	-19.994	Infliximab	Infliximab with immunomodulator	BNT162b2	FALSE	0.3	FALSE
2536	6.28571	-3.99405	Infliximab	Infliximab with immunomodulator	BNT162b2	FALSE	20	FALSE
2536	22.2798	12	Infliximab	Infliximab with immunomodulator	BNT162b2	FALSE	233	FALSE
217	0.571429	-8.27976	Infliximab	Infliximab without immunomodulator	ChAdOx1 nCoV-19	FALSE	0.4	FALSE
217	8.56548	-0.285714	Infliximab	Infliximab without immunomodulator	ChAdOx1 nCoV-19	FALSE	7.2	FALSE
217	17.4226	8.57143	Infliximab	Infliximab without immunomodulator	ChAdOx1 nCoV-19	FALSE	72	FALSE
217	25.8512	17	Infliximab	Infliximab without immunomodulator	ChAdOx1 nCoV-19	FALSE	48.5	FALSE
735	5	-12.1369	Infliximab	Infliximab without immunomodulator	ChAdOx1 nCoV-19	FALSE	20.1	FALSE
735	12.994	-4.14286	Infliximab	Infliximab without immunomodulator	ChAdOx1 nCoV-19	FALSE	28.6	FALSE
735	28.994	11.8571	Infliximab	Infliximab without immunomodulator	ChAdOx1 nCoV-19	FALSE	124	FALSE
3155	-9.85714	-22.2798	Vedolizumab	Vedolizumab without immunomodulator	ChAdOx1 nCoV-19	TRUE	23.2	FALSE
3155	-1.85714	-14.2798	Vedolizumab	Vedolizumab without immunomodulator	ChAdOx1 nCoV-19	TRUE	61.7	FALSE
3155	6.14286	-6.27976	Vedolizumab	Vedolizumab without immunomodulator	ChAdOx1 nCoV-19	TRUE	5227	FALSE
3155	14.1369	1.71429	Vedolizumab	Vedolizumab without immunomodulator	ChAdOx1 nCoV-19	TRUE	3067	FALSE
3155	23.1369	10.7143	Vedolizumab	Vedolizumab without immunomodulator	ChAdOx1 nCoV-19	TRUE	1301	FALSE
3155	30.1369	17.7143	Vedolizumab	Vedolizumab without immunomodulator	ChAdOx1 nCoV-19	TRUE	985	FALSE
741	-3.28571	-12.8512	Infliximab	Infliximab with immunomodulator	ChAdOx1 nCoV-19	TRUE	0.5	FALSE
741	4.71429	-4.85119	Infliximab	Infliximab with immunomodulator	ChAdOx1 nCoV-19	TRUE	93.8	FALSE
741	12.7083	3.14286	Infliximab	Infliximab with immunomodulator	ChAdOx1 nCoV-19	TRUE	777	FALSE
741	20.994	11.4286	Infliximab	Infliximab with immunomodulator	ChAdOx1 nCoV-19	TRUE	388	FALSE
741	28.7083	19.1429	Infliximab	Infliximab with immunomodulator	ChAdOx1 nCoV-19	TRUE	191	FALSE
1257	-8.28571	-16.5714	Vedolizumab	Vedolizumab without immunomodulator	ChAdOx1 nCoV-19	FALSE	0.3	FALSE
1257	7.71429	-0.571429	Vedolizumab	Vedolizumab without immunomodulator	ChAdOx1 nCoV-19	FALSE	75.5	FALSE
1257	15.5655	7.27976	Vedolizumab	Vedolizumab without immunomodulator	ChAdOx1 nCoV-19	FALSE	1374	FALSE
1257	23.7083	15.4226	Vedolizumab	Vedolizumab without immunomodulator	ChAdOx1 nCoV-19	FALSE	897	FALSE
2652	-9.28571	-18.994	Vedolizumab	Vedolizumab without immunomodulator	ChAdOx1 nCoV-19	FALSE	0.3	FALSE
2652	7	-2.70833	Vedolizumab	Vedolizumab without immunomodulator	ChAdOx1 nCoV-19	FALSE	14.6	FALSE
497	-7.85714	-16.4226	Vedolizumab	Vedolizumab without immunomodulator	ChAdOx1 nCoV-19	TRUE	0.3	FALSE
497	7.14286	-1.42262	Vedolizumab	Vedolizumab without immunomodulator	ChAdOx1 nCoV-19	TRUE	5.1	FALSE
497	15.1369	6.57143	Vedolizumab	Vedolizumab without immunomodulator	ChAdOx1 nCoV-19	TRUE	2405	FALSE
497	24.1369	15.5714	Vedolizumab	Vedolizumab without immunomodulator	ChAdOx1 nCoV-19	TRUE	1269	FALSE
3838	-6	-19.994	Infliximab	Infliximab with immunomodulator	BNT162b2	FALSE	0.3	TRUE
3838	14.7083	0.714286	Infliximab	Infliximab with immunomodulator	BNT162b2	FALSE	3.3	TRUE
3838	26.994	13	Infliximab	Infliximab with immunomodulator	BNT162b2	FALSE	71.6	TRUE
3838	33.994	20	Infliximab	Infliximab with immunomodulator	BNT162b2	TRUE	25000	TRUE
5390	-6	-21.5655	Vedolizumab	Vedolizumab without immunomodulator	BNT162b2	FALSE	0.3	FALSE
5390	9	-6.56548	Vedolizumab	Vedolizumab without immunomodulator	BNT162b2	FALSE	241	FALSE
5390	16.994	1.42857	Vedolizumab	Vedolizumab without immunomodulator	BNT162b2	FALSE	13137	FALSE
5390	23.994	8.42857	Vedolizumab	Vedolizumab without immunomodulator	BNT162b2	FALSE	5044	FALSE
5649	-8	-17.994	Infliximab	Infliximab with immunomodulator	BNT162b2	FALSE	0.3	FALSE
5649	7	-2.99405	Infliximab	Infliximab with immunomodulator	BNT162b2	FALSE	0.4	FALSE
5649	15.5655	5.57143	Infliximab	Infliximab with immunomodulator	BNT162b2	FALSE	39.9	FALSE
5649	30.994	21	Infliximab	Infliximab with immunomodulator	BNT162b2	FALSE	1.7	FALSE
870	-9	-19.994	Infliximab	Infliximab with immunomodulator	ChAdOx1 nCoV-19	FALSE	0.3	FALSE
870	-3	-13.994	Infliximab	Infliximab with immunomodulator	ChAdOx1 nCoV-19	TRUE	1	FALSE
870	3	-7.99405	Infliximab	Infliximab with immunomodulator	ChAdOx1 nCoV-19	TRUE	1516	FALSE
870	8.99405	-2	Infliximab	Infliximab with immunomodulator	ChAdOx1 nCoV-19	TRUE	399	FALSE
870	14.8512	3.85714	Infliximab	Infliximab with immunomodulator	ChAdOx1 nCoV-19	TRUE	1025	FALSE
870	20.8512	9.85714	Infliximab	Infliximab with immunomodulator	ChAdOx1 nCoV-19	TRUE	322	FALSE
3757	-8.14286	-15.1429	Infliximab	Infliximab with immunomodulator	ChAdOx1 nCoV-19	FALSE	0.3	FALSE
3757	16.8512	9.85119	Infliximab	Infliximab with immunomodulator	ChAdOx1 nCoV-19	TRUE	1092	FALSE
3757	24.8512	17.8512	Infliximab	Infliximab with immunomodulator	ChAdOx1 nCoV-19	TRUE	527	FALSE
5419	-5.42857	-15.5655	Vedolizumab	Vedolizumab with immunomodulator	ChAdOx1 nCoV-19	TRUE	356	FALSE
5419	2.56548	-7.57143	Vedolizumab	Vedolizumab with immunomodulator	ChAdOx1 nCoV-19	TRUE	2953	FALSE
5419	11.5655	1.42857	Vedolizumab	Vedolizumab with immunomodulator	ChAdOx1 nCoV-19	TRUE	2103	FALSE
5419	20.2798	10.1429	Vedolizumab	Vedolizumab with immunomodulator	ChAdOx1 nCoV-19	TRUE	1965	FALSE
6235	4.70833	-5.85714	Vedolizumab	Vedolizumab without immunomodulator	BNT162b2	FALSE	227	FALSE
6235	20.7083	10.1429	Vedolizumab	Vedolizumab without immunomodulator	BNT162b2	FALSE	6250	FALSE
4785	1.14286	-5.28571	Vedolizumab	Vedolizumab without immunomodulator	ChAdOx1 nCoV-19	FALSE	0.4	FALSE
4785	9.1369	2.70833	Vedolizumab	Vedolizumab without immunomodulator	ChAdOx1 nCoV-19	FALSE	235	FALSE
4785	16.994	10.5655	Vedolizumab	Vedolizumab without immunomodulator	ChAdOx1 nCoV-19	FALSE	130	FALSE
1879	1.14286	-10.4226	Vedolizumab	Vedolizumab without immunomodulator	ChAdOx1 nCoV-19	FALSE	0.4	FALSE
1879	10.4226	-1.14286	Vedolizumab	Vedolizumab without immunomodulator	ChAdOx1 nCoV-19	FALSE	43	FALSE
1879	18.4226	6.85714	Vedolizumab	Vedolizumab without immunomodulator	ChAdOx1 nCoV-19	FALSE	526	FALSE
1617	1.71429	-6.70833	Infliximab	Infliximab without immunomodulator	BNT162b2	FALSE	0.4	FALSE
332	7.57143	-2.27976	Infliximab	Infliximab with immunomodulator	BNT162b2	FALSE	8.8	FALSE
261	4.42857	-6.70833	Vedolizumab	Vedolizumab without immunomodulator	ChAdOx1 nCoV-19	FALSE	35.8	FALSE
261	10.4226	-0.714286	Vedolizumab	Vedolizumab without immunomodulator	ChAdOx1 nCoV-19	FALSE	77.7	FALSE
261	16.4226	5.28571	Vedolizumab	Vedolizumab without immunomodulator	ChAdOx1 nCoV-19	FALSE	1229	FALSE
261	28.4226	17.2857	Vedolizumab	Vedolizumab without immunomodulator	ChAdOx1 nCoV-19	FALSE	857	FALSE
4390	-6.57143	-14.5714	Vedolizumab	Vedolizumab with immunomodulator	BNT162b2	FALSE	0.4	FALSE
4390	8.42857	0.428571	Vedolizumab	Vedolizumab with immunomodulator	BNT162b2	FALSE	50.2	FALSE
4390	13.5714	5.57143	Vedolizumab	Vedolizumab with immunomodulator	BNT162b2	TRUE	8447	FALSE
4390	19.5655	11.5655	Vedolizumab	Vedolizumab with immunomodulator	BNT162b2	TRUE	2501	FALSE
4390	25.5655	17.5655	Vedolizumab	Vedolizumab with immunomodulator	BNT162b2	TRUE	2315	FALSE
4390	37.5655	29.5655	Vedolizumab	Vedolizumab with immunomodulator	BNT162b2	TRUE	1709	FALSE
6415	5.42857	-6.1369	Vedolizumab	Vedolizumab without immunomodulator	BNT162b2	FALSE	9.2	FALSE
6415	13.4226	1.85714	Vedolizumab	Vedolizumab without immunomodulator	BNT162b2	FALSE	3863	FALSE
6415	21.4226	9.85714	Vedolizumab	Vedolizumab without immunomodulator	BNT162b2	FALSE	1724	FALSE
6415	29.4226	17.8571	Vedolizumab	Vedolizumab without immunomodulator	BNT162b2	FALSE	944	FALSE
4839	5.71429	-6.1369	Infliximab	Infliximab without immunomodulator	ChAdOx1 nCoV-19	FALSE	0.4	FALSE
4839	11.7083	-0.142857	Infliximab	Infliximab without immunomodulator	ChAdOx1 nCoV-19	FALSE	0.3	FALSE
4839	17.7083	5.85714	Infliximab	Infliximab without immunomodulator	ChAdOx1 nCoV-19	FALSE	0.9	FALSE
4839	29.7083	17.8571	Infliximab	Infliximab without immunomodulator	ChAdOx1 nCoV-19	FALSE	0.39	FALSE
6940	15.994	6.99405	Infliximab	Infliximab without immunomodulator	BNT162b2	FALSE	1194	FALSE
6940	23.994	14.994	Infliximab	Infliximab without immunomodulator	BNT162b2	FALSE	14490	FALSE
6940	32.5655	23.5655	Infliximab	Infliximab without immunomodulator	BNT162b2	TRUE	14490	FALSE
4354	6.57143	-3.99405	Infliximab	Infliximab without immunomodulator	ChAdOx1 nCoV-19	FALSE	1	FALSE
4354	12.5655	2	Infliximab	Infliximab without immunomodulator	ChAdOx1 nCoV-19	FALSE	2875	FALSE
4354	20.1369	9.57143	Infliximab	Infliximab without immunomodulator	ChAdOx1 nCoV-19	FALSE	831	FALSE
1886	1.71429	-9.27976	Infliximab	Infliximab without immunomodulator	ChAdOx1 nCoV-19	FALSE	0.4	FALSE
1886	9.70833	-1.28571	Infliximab	Infliximab without immunomodulator	ChAdOx1 nCoV-19	FALSE	5.3	FALSE
1886	17.7083	6.71429	Infliximab	Infliximab without immunomodulator	ChAdOx1 nCoV-19	FALSE	414	FALSE
1886	25.7083	14.7143	Infliximab	Infliximab without immunomodulator	ChAdOx1 nCoV-19	FALSE	160	FALSE
4970	6.14286	-5.1369	Vedolizumab	Vedolizumab with immunomodulator	ChAdOx1 nCoV-19	FALSE	3.2	FALSE
4970	12.1369	0.857143	Vedolizumab	Vedolizumab with immunomodulator	ChAdOx1 nCoV-19	FALSE	349	FALSE
4970	18.1369	6.85714	Vedolizumab	Vedolizumab with immunomodulator	ChAdOx1 nCoV-19	FALSE	467	FALSE
4970	30.1369	18.8571	Vedolizumab	Vedolizumab with immunomodulator	ChAdOx1 nCoV-19	FALSE	91.2	FALSE
2910	2.71429	-8.42262	Infliximab	Infliximab without immunomodulator	ChAdOx1 nCoV-19	FALSE	25.5	TRUE
2910	11.5655	0.428571	Infliximab	Infliximab without immunomodulator	ChAdOx1 nCoV-19	FALSE	6.2	TRUE
2910	19.5655	8.42857	Infliximab	Infliximab without immunomodulator	ChAdOx1 nCoV-19	FALSE	191	TRUE
3575	3.57143	-5.70833	Infliximab	Infliximab without immunomodulator	ChAdOx1 nCoV-19	FALSE	8.8	FALSE
3575	11.5655	2.28571	Infliximab	Infliximab without immunomodulator	ChAdOx1 nCoV-19	FALSE	754	FALSE
3575	19.5655	10.2857	Infliximab	Infliximab without immunomodulator	ChAdOx1 nCoV-19	FALSE	193	FALSE
3575	27.5655	18.2857	Infliximab	Infliximab without immunomodulator	ChAdOx1 nCoV-19	FALSE	72.5	FALSE
4487	5.85714	-2.71429	Infliximab	Infliximab without immunomodulator	ChAdOx1 nCoV-19	FALSE	9.6	FALSE
4487	13.8512	5.27976	Infliximab	Infliximab without immunomodulator	ChAdOx1 nCoV-19	FALSE	661	FALSE
4487	21.8512	13.2798	Infliximab	Infliximab without immunomodulator	ChAdOx1 nCoV-19	FALSE	203	FALSE
4487	29.8512	21.2798	Infliximab	Infliximab without immunomodulator	ChAdOx1 nCoV-19	FALSE	77.3	FALSE
3913	3.57143	-5.56548	Vedolizumab	Vedolizumab without immunomodulator	ChAdOx1 nCoV-19	FALSE	0.8	FALSE
3913	11.5655	2.42857	Vedolizumab	Vedolizumab without immunomodulator	ChAdOx1 nCoV-19	TRUE	358	FALSE
3913	17.5655	8.42857	Vedolizumab	Vedolizumab without immunomodulator	ChAdOx1 nCoV-19	TRUE	52.2	FALSE
3913	23.5655	14.4286	Vedolizumab	Vedolizumab without immunomodulator	ChAdOx1 nCoV-19	TRUE	12.7	FALSE
2332	5.85714	-3.42262	Infliximab	Infliximab with immunomodulator	ChAdOx1 nCoV-19	FALSE	28	FALSE
2332	11.994	2.71429	Infliximab	Infliximab with immunomodulator	ChAdOx1 nCoV-19	FALSE	204	FALSE
2332	17.994	8.71429	Infliximab	Infliximab with immunomodulator	ChAdOx1 nCoV-19	FALSE	132	FALSE
2332	30.1369	20.8571	Infliximab	Infliximab with immunomodulator	ChAdOx1 nCoV-19	FALSE	33.5	FALSE
2922	5.42857	-4.42262	Vedolizumab	Vedolizumab without immunomodulator	BNT162b2	FALSE	321	FALSE
2922	13.5655	3.71429	Vedolizumab	Vedolizumab without immunomodulator	BNT162b2	FALSE	18945	FALSE
2922	21.4226	11.5714	Vedolizumab	Vedolizumab without immunomodulator	BNT162b2	FALSE	6790	FALSE
2922	28.4226	18.5714	Vedolizumab	Vedolizumab without immunomodulator	BNT162b2	FALSE	4019	FALSE
7031	3.42857	-7.85119	Vedolizumab	Vedolizumab without immunomodulator	ChAdOx1 nCoV-19	FALSE	145	FALSE
7031	10.8512	-0.428571	Vedolizumab	Vedolizumab without immunomodulator	ChAdOx1 nCoV-19	FALSE	81.3	FALSE
7031	19.1369	7.85714	Vedolizumab	Vedolizumab without immunomodulator	ChAdOx1 nCoV-19	FALSE	1025	FALSE
7031	26.994	15.7143	Vedolizumab	Vedolizumab without immunomodulator	ChAdOx1 nCoV-19	FALSE	590	FALSE
2972	-9.85714	-20.994	Infliximab	Infliximab with immunomodulator	ChAdOx1 nCoV-19	FALSE	0.3	FALSE
2972	14.1369	3	Infliximab	Infliximab with immunomodulator	ChAdOx1 nCoV-19	FALSE	438	FALSE
2972	22.1369	11	Infliximab	Infliximab with immunomodulator	ChAdOx1 nCoV-19	FALSE	209	FALSE
2972	30.2798	19.1429	Infliximab	Infliximab with immunomodulator	ChAdOx1 nCoV-19	FALSE	128	FALSE
5580	-2	-10.994	Infliximab	Infliximab with immunomodulator	ChAdOx1 nCoV-19	FALSE	0.4	FALSE
5580	5.99405	-3	Infliximab	Infliximab with immunomodulator	ChAdOx1 nCoV-19	FALSE	50.1	FALSE
3698	6.85714	-6.70833	Infliximab	Infliximab with immunomodulator	BNT162b2	FALSE	0.4	FALSE
3698	12.994	-0.571429	Infliximab	Infliximab with immunomodulator	BNT162b2	FALSE	0.3	FALSE
3698	18.8512	5.28571	Infliximab	Infliximab with immunomodulator	BNT162b2	FALSE	1013	FALSE
3698	30.8512	17.2857	Infliximab	Infliximab with immunomodulator	BNT162b2	FALSE	44.8	FALSE
2876	2.42857	-8.42262	Vedolizumab	Vedolizumab with immunomodulator	ChAdOx1 nCoV-19	FALSE	3	FALSE
2876	10.5655	-0.285714	Vedolizumab	Vedolizumab with immunomodulator	ChAdOx1 nCoV-19	FALSE	80.7	FALSE
2876	18.5655	7.71429	Vedolizumab	Vedolizumab with immunomodulator	ChAdOx1 nCoV-19	FALSE	1454	FALSE
2876	26.5655	15.7143	Vedolizumab	Vedolizumab with immunomodulator	ChAdOx1 nCoV-19	FALSE	938	FALSE
1685	8.85714	-2.1369	Infliximab	Infliximab without immunomodulator	ChAdOx1 nCoV-19	FALSE	2.9	FALSE
1685	16.8512	5.85714	Infliximab	Infliximab without immunomodulator	ChAdOx1 nCoV-19	FALSE	228	FALSE
1685	24.8512	13.8571	Infliximab	Infliximab without immunomodulator	ChAdOx1 nCoV-19	FALSE	31.4	FALSE
1685	32.8512	21.8571	Infliximab	Infliximab without immunomodulator	ChAdOx1 nCoV-19	FALSE	9.4	FALSE
7177	6.70833	-1.57143	Infliximab	Infliximab without immunomodulator	BNT162b2	FALSE	1.4	FALSE
2235	8.57143	-2.70833	Infliximab	Infliximab without immunomodulator	ChAdOx1 nCoV-19	FALSE	15.2	FALSE
2235	16.5655	5.28571	Infliximab	Infliximab without immunomodulator	ChAdOx1 nCoV-19	FALSE	68.3	FALSE
2235	27.994	16.7143	Infliximab	Infliximab without immunomodulator	ChAdOx1 nCoV-19	FALSE	9.9	FALSE
588	10.2798	1.28571	Infliximab	Infliximab without immunomodulator	ChAdOx1 nCoV-19	FALSE	173	FALSE
588	18.2798	9.28571	Infliximab	Infliximab without immunomodulator	ChAdOx1 nCoV-19	FALSE	45.5	FALSE
588	28.2798	19.2857	Infliximab	Infliximab without immunomodulator	ChAdOx1 nCoV-19	FALSE	14.1	FALSE
1706	-1.70833	-11.1369	Vedolizumab	Vedolizumab without immunomodulator	ChAdOx1 nCoV-19	TRUE	66.1	FALSE
1706	14.2857	4.85714	Vedolizumab	Vedolizumab without immunomodulator	ChAdOx1 nCoV-19	TRUE	3045	FALSE
1706	22.2857	12.8571	Vedolizumab	Vedolizumab without immunomodulator	ChAdOx1 nCoV-19	TRUE	1189	FALSE
3458	4.71429	-6.56548	Infliximab	Infliximab with immunomodulator	BNT162b2	FALSE	87.8	FALSE
3458	12.8512	1.57143	Infliximab	Infliximab with immunomodulator	BNT162b2	FALSE	6171	FALSE
3458	22.7083	11.4286	Infliximab	Infliximab with immunomodulator	BNT162b2	FALSE	708	FALSE
2467	11.994	2.57143	Infliximab	Infliximab with immunomodulator	ChAdOx1 nCoV-19	FALSE	133	FALSE
2467	19.994	10.5714	Infliximab	Infliximab with immunomodulator	ChAdOx1 nCoV-19	FALSE	24.6	FALSE
2467	29.1369	19.7143	Infliximab	Infliximab with immunomodulator	ChAdOx1 nCoV-19	FALSE	9.9	FALSE
4886	-6.85714	-17.8512	Infliximab	Infliximab with immunomodulator	BNT162b2	FALSE	0.3	FALSE
4886	9.14286	-1.85119	Infliximab	Infliximab with immunomodulator	BNT162b2	FALSE	5.5	FALSE
4886	17.1369	6.14286	Infliximab	Infliximab with immunomodulator	BNT162b2	TRUE	810	FALSE
4886	27.1369	16.1429	Infliximab	Infliximab with immunomodulator	BNT162b2	TRUE	121	FALSE
5480	-8.85714	-19.5655	Infliximab	Infliximab with immunomodulator	ChAdOx1 nCoV-19	FALSE	0.3	FALSE
5480	8.99405	-1.71429	Infliximab	Infliximab with immunomodulator	ChAdOx1 nCoV-19	FALSE	21.6	FALSE
5480	14.994	4.28571	Infliximab	Infliximab with immunomodulator	ChAdOx1 nCoV-19	FALSE	3892	FALSE
5480	21.1369	10.4286	Infliximab	Infliximab with immunomodulator	ChAdOx1 nCoV-19	FALSE	1647	FALSE
5054	-9.85714	-20.1369	Vedolizumab	Vedolizumab without immunomodulator	BNT162b2	FALSE	0.3	FALSE
5054	6.14286	-4.1369	Vedolizumab	Vedolizumab without immunomodulator	BNT162b2	FALSE	285	FALSE
5054	14.1369	3.85714	Vedolizumab	Vedolizumab without immunomodulator	BNT162b2	FALSE	18924	FALSE
5054	22.1369	11.8571	Vedolizumab	Vedolizumab without immunomodulator	BNT162b2	FALSE	12464	FALSE
5054	30.1369	19.8571	Vedolizumab	Vedolizumab without immunomodulator	BNT162b2	FALSE	2501	FALSE
2335	-8.14286	-19.4226	Infliximab	Infliximab with immunomodulator	ChAdOx1 nCoV-19	FALSE	0.3	FALSE
2335	4.28571	-6.99405	Infliximab	Infliximab with immunomodulator	ChAdOx1 nCoV-19	FALSE	7.8	FALSE
2335	10.1369	-1.14286	Infliximab	Infliximab with immunomodulator	ChAdOx1 nCoV-19	FALSE	7.7	FALSE
2335	16.2798	5	Infliximab	Infliximab with immunomodulator	ChAdOx1 nCoV-19	TRUE	212	FALSE
2335	22.2798	11	Infliximab	Infliximab with immunomodulator	ChAdOx1 nCoV-19	TRUE	337	FALSE
4165	-9.85714	-19.2798	Vedolizumab	Vedolizumab without immunomodulator	ChAdOx1 nCoV-19	FALSE	0.3	FALSE
4165	8.85119	-0.571429	Vedolizumab	Vedolizumab without immunomodulator	ChAdOx1 nCoV-19	FALSE	8.2	FALSE
4165	22.994	13.5714	Vedolizumab	Vedolizumab without immunomodulator	ChAdOx1 nCoV-19	FALSE	140	FALSE
1738	4.14286	-4.85119	Infliximab	Infliximab with immunomodulator	BNT162b2	FALSE	51.1	FALSE
1738	12.2798	3.28571	Infliximab	Infliximab with immunomodulator	BNT162b2	FALSE	3964	FALSE
1738	20.1369	11.1429	Infliximab	Infliximab with immunomodulator	BNT162b2	FALSE	499	FALSE
1738	28.1369	19.1429	Infliximab	Infliximab with immunomodulator	BNT162b2	FALSE	115	FALSE
728	-7.71429	-18.994	Infliximab	Infliximab without immunomodulator	ChAdOx1 nCoV-19	FALSE	0.3	FALSE
728	10.2798	-1	Infliximab	Infliximab without immunomodulator	ChAdOx1 nCoV-19	FALSE	1	FALSE
728	16.2798	5	Infliximab	Infliximab without immunomodulator	ChAdOx1 nCoV-19	FALSE	235	FALSE
728	22.2798	11	Infliximab	Infliximab without immunomodulator	ChAdOx1 nCoV-19	FALSE	52.4	FALSE
7135	-9.14286	-18.5655	Infliximab	Infliximab with immunomodulator	ChAdOx1 nCoV-19	FALSE	0.3	FALSE
7135	6.85714	-2.56548	Infliximab	Infliximab with immunomodulator	ChAdOx1 nCoV-19	FALSE	162	FALSE
7135	14.8512	5.42857	Infliximab	Infliximab with immunomodulator	ChAdOx1 nCoV-19	FALSE	569	FALSE
7135	22.8512	13.4286	Infliximab	Infliximab with immunomodulator	ChAdOx1 nCoV-19	FALSE	275	FALSE
7135	30.8512	21.4286	Infliximab	Infliximab with immunomodulator	ChAdOx1 nCoV-19	FALSE	233	FALSE
1772	-7.71429	-18.7083	Infliximab	Infliximab without immunomodulator	ChAdOx1 nCoV-19	TRUE	0.3	FALSE
1772	8.28571	-2.70833	Infliximab	Infliximab without immunomodulator	ChAdOx1 nCoV-19	TRUE	2.8	FALSE
1772	16.2798	5.28571	Infliximab	Infliximab without immunomodulator	ChAdOx1 nCoV-19	TRUE	34.8	FALSE
1772	24.2798	13.2857	Infliximab	Infliximab without immunomodulator	ChAdOx1 nCoV-19	TRUE	10.1	FALSE
1772	32.2798	21.2857	Infliximab	Infliximab without immunomodulator	ChAdOx1 nCoV-19	TRUE	5.2	FALSE
6194	4.85119	-13.5714	Vedolizumab	Vedolizumab without immunomodulator	ChAdOx1 nCoV-19	FALSE	18.6	FALSE
6194	10.8512	-7.57143	Vedolizumab	Vedolizumab without immunomodulator	ChAdOx1 nCoV-19	FALSE	22.7	FALSE
6194	16.8512	-1.57143	Vedolizumab	Vedolizumab without immunomodulator	ChAdOx1 nCoV-19	FALSE	17.5	FALSE
1849	5.14286	-6.85119	Vedolizumab	Vedolizumab without immunomodulator	BNT162b2	FALSE	121	FALSE
1849	21.1369	9.14286	Vedolizumab	Vedolizumab without immunomodulator	BNT162b2	FALSE	9580	FALSE
1849	29.1369	17.1429	Vedolizumab	Vedolizumab without immunomodulator	BNT162b2	FALSE	3939	FALSE
5251	-8.14286	-18.1369	Vedolizumab	Vedolizumab without immunomodulator	BNT162b2	FALSE	0.3	FALSE
5799	-9.85714	-20.994	Vedolizumab	Vedolizumab with immunomodulator	ChAdOx1 nCoV-19	FALSE	0.3	FALSE
5799	6.14286	-4.99405	Vedolizumab	Vedolizumab with immunomodulator	ChAdOx1 nCoV-19	FALSE	90.3	FALSE
5799	14.1369	3	Vedolizumab	Vedolizumab with immunomodulator	ChAdOx1 nCoV-19	FALSE	558	FALSE
5799	22.1369	11	Vedolizumab	Vedolizumab with immunomodulator	ChAdOx1 nCoV-19	FALSE	170	FALSE
5799	30.1369	19	Vedolizumab	Vedolizumab with immunomodulator	ChAdOx1 nCoV-19	FALSE	106	FALSE
2265	-7.42857	-16.5655	Infliximab	Infliximab without immunomodulator	ChAdOx1 nCoV-19	FALSE	0.3	FALSE
2265	8.57143	-0.565476	Infliximab	Infliximab without immunomodulator	ChAdOx1 nCoV-19	FALSE	28.7	FALSE
2265	16.5655	7.42857	Infliximab	Infliximab without immunomodulator	ChAdOx1 nCoV-19	FALSE	85.2	FALSE
2265	24.5655	15.4286	Infliximab	Infliximab without immunomodulator	ChAdOx1 nCoV-19	FALSE	24.3	FALSE
7013	9.70833	-1.85714	Vedolizumab	Vedolizumab without immunomodulator	ChAdOx1 nCoV-19	FALSE	10.8	FALSE
7013	18.994	7.42857	Vedolizumab	Vedolizumab without immunomodulator	ChAdOx1 nCoV-19	FALSE	357	FALSE
7013	26.8512	15.2857	Vedolizumab	Vedolizumab without immunomodulator	ChAdOx1 nCoV-19	FALSE	78.1	FALSE
4480	21.2798	NA	Vedolizumab	Vedolizumab without immunomodulator	BNT162b2	TRUE	409	FALSE
4522	-4.42857	-15.4286	Vedolizumab	Vedolizumab without immunomodulator	BNT162b2	FALSE	0.3	FALSE
4522	3.57143	-7.42857	Vedolizumab	Vedolizumab without immunomodulator	BNT162b2	FALSE	22.5	FALSE
4522	11.5655	0.565476	Vedolizumab	Vedolizumab without immunomodulator	BNT162b2	FALSE	348	FALSE
4522	23.8512	12.8512	Vedolizumab	Vedolizumab without immunomodulator	BNT162b2	FALSE	2182	FALSE
4522	31.8512	20.8512	Vedolizumab	Vedolizumab without immunomodulator	BNT162b2	FALSE	953	FALSE
4882	-9.28571	-19.4226	Vedolizumab	Vedolizumab without immunomodulator	BNT162b2	FALSE	0.3	FALSE
4882	6.70833	-3.42857	Vedolizumab	Vedolizumab without immunomodulator	BNT162b2	FALSE	28.3	FALSE
4882	14.7083	4.57143	Vedolizumab	Vedolizumab without immunomodulator	BNT162b2	FALSE	6767	FALSE
4882	22.7083	12.5714	Vedolizumab	Vedolizumab without immunomodulator	BNT162b2	FALSE	3014	FALSE
444	-7.28571	-18.8512	Vedolizumab	Vedolizumab without immunomodulator	ChAdOx1 nCoV-19	TRUE	16.4	FALSE
444	-1.28571	-12.8512	Vedolizumab	Vedolizumab without immunomodulator	ChAdOx1 nCoV-19	TRUE	12.1	FALSE
444	10.8512	-0.714286	Vedolizumab	Vedolizumab without immunomodulator	ChAdOx1 nCoV-19	TRUE	4.8	FALSE
444	16.8512	5.28571	Vedolizumab	Vedolizumab without immunomodulator	ChAdOx1 nCoV-19	TRUE	6.3	FALSE
444	24.8512	13.2857	Vedolizumab	Vedolizumab without immunomodulator	ChAdOx1 nCoV-19	TRUE	4.7	FALSE
1832	5.28571	-2	Vedolizumab	Vedolizumab without immunomodulator	BNT162b2	FALSE	0.4	FALSE
1832	13.1369	5.85119	Vedolizumab	Vedolizumab without immunomodulator	BNT162b2	FALSE	3536	FALSE
1832	21.2798	13.994	Vedolizumab	Vedolizumab without immunomodulator	BNT162b2	FALSE	699	FALSE
1832	33.2798	25.994	Vedolizumab	Vedolizumab without immunomodulator	BNT162b2	FALSE	119	FALSE
1650	7.56548	-2.42857	Vedolizumab	Vedolizumab without immunomodulator	ChAdOx1 nCoV-19	FALSE	35.4	FALSE
1650	23.5655	13.5714	Vedolizumab	Vedolizumab without immunomodulator	ChAdOx1 nCoV-19	FALSE	778	FALSE
5634	3.85119	-5	Vedolizumab	Vedolizumab without immunomodulator	ChAdOx1 nCoV-19	FALSE	5040	FALSE
5634	19.8512	11	Vedolizumab	Vedolizumab without immunomodulator	ChAdOx1 nCoV-19	FALSE	1164	FALSE
2159	-9.71429	-21.5655	Vedolizumab	Vedolizumab without immunomodulator	ChAdOx1 nCoV-19	FALSE	0.3	FALSE
2159	4.28571	-7.56548	Vedolizumab	Vedolizumab without immunomodulator	ChAdOx1 nCoV-19	FALSE	90.4	FALSE
2159	10.2798	-1.57143	Vedolizumab	Vedolizumab without immunomodulator	ChAdOx1 nCoV-19	FALSE	144	FALSE
2159	16.4226	4.57143	Vedolizumab	Vedolizumab without immunomodulator	ChAdOx1 nCoV-19	FALSE	976	FALSE
2159	22.4226	10.5714	Vedolizumab	Vedolizumab without immunomodulator	ChAdOx1 nCoV-19	FALSE	241	FALSE
7122	3.85714	0.285714	Infliximab	Infliximab without immunomodulator	ChAdOx1 nCoV-19	FALSE	0.4	FALSE
7122	11.8512	8.27976	Infliximab	Infliximab without immunomodulator	ChAdOx1 nCoV-19	FALSE	16.8	FALSE
3286	10.2798	0.285714	Vedolizumab	Vedolizumab without immunomodulator	BNT162b2	FALSE	148	FALSE
3286	18.2798	8.28571	Vedolizumab	Vedolizumab without immunomodulator	BNT162b2	FALSE	8267	FALSE
3286	26.2798	16.2857	Vedolizumab	Vedolizumab without immunomodulator	BNT162b2	FALSE	3563	FALSE
4823	1.42857	-9.70833	Vedolizumab	Vedolizumab without immunomodulator	ChAdOx1 nCoV-19	FALSE	0.4	FALSE
4823	9.42262	-1.71429	Vedolizumab	Vedolizumab without immunomodulator	ChAdOx1 nCoV-19	FALSE	19.8	FALSE
4823	17.4226	6.28571	Vedolizumab	Vedolizumab without immunomodulator	ChAdOx1 nCoV-19	FALSE	765	FALSE
4823	25.2798	14.1429	Vedolizumab	Vedolizumab without immunomodulator	ChAdOx1 nCoV-19	FALSE	507	FALSE
2874	1	-9.85119	Infliximab	Infliximab with immunomodulator	BNT162b2	FALSE	0.4	FALSE
2874	8.99405	-1.85714	Infliximab	Infliximab with immunomodulator	BNT162b2	FALSE	0.8	FALSE
2874	16.994	6.14286	Infliximab	Infliximab with immunomodulator	BNT162b2	FALSE	241	FALSE
2874	24.994	14.1429	Infliximab	Infliximab with immunomodulator	BNT162b2	FALSE	41.6	FALSE
2895	2.71429	-7.1369	Infliximab	Infliximab without immunomodulator	BNT162b2	FALSE	33.2	FALSE
2895	10.8512	1	Infliximab	Infliximab without immunomodulator	BNT162b2	FALSE	27.5	FALSE
2895	18.8512	9	Infliximab	Infliximab without immunomodulator	BNT162b2	FALSE	364	FALSE
2895	26.7083	16.8571	Infliximab	Infliximab without immunomodulator	BNT162b2	FALSE	151	FALSE
2195	8.70833	-2.42857	Vedolizumab	Vedolizumab with immunomodulator	BNT162b2	FALSE	60.3	FALSE
2195	17.8512	6.71429	Vedolizumab	Vedolizumab with immunomodulator	BNT162b2	FALSE	10404	FALSE
2195	24.8512	13.7143	Vedolizumab	Vedolizumab with immunomodulator	BNT162b2	FALSE	3260	FALSE
1904	-3.14286	-12.4226	Infliximab	Infliximab with immunomodulator	ChAdOx1 nCoV-19	FALSE	0.4	TRUE
1904	5.57143	-3.70833	Infliximab	Infliximab with immunomodulator	ChAdOx1 nCoV-19	FALSE	3	TRUE
1904	13.5655	4.28571	Infliximab	Infliximab with immunomodulator	ChAdOx1 nCoV-19	FALSE	210	TRUE
1904	21.5655	12.2857	Infliximab	Infliximab with immunomodulator	ChAdOx1 nCoV-19	FALSE	63.3	TRUE
3666	-3.42857	-14.5655	Infliximab	Infliximab with immunomodulator	ChAdOx1 nCoV-19	FALSE	0.4	FALSE
3666	4.57143	-6.56548	Infliximab	Infliximab with immunomodulator	ChAdOx1 nCoV-19	FALSE	42.1	FALSE
3666	21.5655	10.4286	Infliximab	Infliximab with immunomodulator	ChAdOx1 nCoV-19	FALSE	657	FALSE
2460	3.85714	-8.27976	Infliximab	Infliximab without immunomodulator	ChAdOx1 nCoV-19	FALSE	13	FALSE
2460	11.8512	-0.285714	Infliximab	Infliximab without immunomodulator	ChAdOx1 nCoV-19	FALSE	1.3	FALSE
2460	20.8512	8.71429	Infliximab	Infliximab without immunomodulator	ChAdOx1 nCoV-19	FALSE	406	FALSE
2460	29.994	17.8571	Infliximab	Infliximab without immunomodulator	ChAdOx1 nCoV-19	FALSE	121	FALSE
6554	-2.42857	-14.994	Infliximab	Infliximab without immunomodulator	ChAdOx1 nCoV-19	FALSE	0.4	TRUE
6554	13.7083	1.14286	Infliximab	Infliximab without immunomodulator	ChAdOx1 nCoV-19	FALSE	1130	TRUE
6554	21.5655	9	Infliximab	Infliximab without immunomodulator	ChAdOx1 nCoV-19	FALSE	395	TRUE
6554	29.5655	17	Infliximab	Infliximab without immunomodulator	ChAdOx1 nCoV-19	TRUE	8361	TRUE
28	0.857143	-10.1429	Infliximab	Infliximab without immunomodulator	BNT162b2	FALSE	0.3	FALSE
28	8.85714	-2.14286	Infliximab	Infliximab without immunomodulator	BNT162b2	FALSE	6	FALSE
28	16	5	Infliximab	Infliximab without immunomodulator	BNT162b2	FALSE	1210	FALSE
702	-2.28571	-12.2798	Vedolizumab	Vedolizumab with immunomodulator	BNT162b2	FALSE	0.4	FALSE
702	21.7083	11.7143	Vedolizumab	Vedolizumab with immunomodulator	BNT162b2	FALSE	127	FALSE
4280	-8.57143	-20.8512	Infliximab	Infliximab without immunomodulator	ChAdOx1 nCoV-19	TRUE	5.3	FALSE
4280	-0.571429	-12.8512	Infliximab	Infliximab without immunomodulator	ChAdOx1 nCoV-19	TRUE	4.1	FALSE
4280	7.42262	-4.85714	Infliximab	Infliximab without immunomodulator	ChAdOx1 nCoV-19	TRUE	1413	FALSE
4280	15.4226	3.14286	Infliximab	Infliximab without immunomodulator	ChAdOx1 nCoV-19	TRUE	0.3	FALSE
4280	23.4226	11.1429	Infliximab	Infliximab without immunomodulator	ChAdOx1 nCoV-19	TRUE	546	FALSE
4276	11.1369	NA	Infliximab	Infliximab with immunomodulator	BNT162b2	FALSE	19.2	FALSE
4276	25.2798	NA	Infliximab	Infliximab with immunomodulator	BNT162b2	FALSE	103	FALSE
3745	-0.714286	-11.8512	Infliximab	Infliximab with immunomodulator	ChAdOx1 nCoV-19	TRUE	0.4	FALSE
3745	7.27976	-3.85714	Infliximab	Infliximab with immunomodulator	ChAdOx1 nCoV-19	TRUE	0.4	FALSE
3745	14.2798	3.14286	Infliximab	Infliximab with immunomodulator	ChAdOx1 nCoV-19	TRUE	0.5	FALSE
3745	22.2798	11.1429	Infliximab	Infliximab with immunomodulator	ChAdOx1 nCoV-19	TRUE	1376	FALSE
3745	30.2798	19.1429	Infliximab	Infliximab with immunomodulator	ChAdOx1 nCoV-19	TRUE	0.39	FALSE
2021	9.99405	NA	Infliximab	Infliximab without immunomodulator	ChAdOx1 nCoV-19	FALSE	170	FALSE
2021	15.994	NA	Infliximab	Infliximab without immunomodulator	ChAdOx1 nCoV-19	FALSE	12.5	FALSE
2021	22.994	NA	Infliximab	Infliximab without immunomodulator	ChAdOx1 nCoV-19	FALSE	12.5	FALSE
1189	1.57143	-7.42857	Infliximab	Infliximab with immunomodulator	ChAdOx1 nCoV-19	FALSE	0.4	FALSE
1189	9.42262	0.422619	Infliximab	Infliximab with immunomodulator	ChAdOx1 nCoV-19	FALSE	49.4	FALSE
1189	16.4226	7.42262	Infliximab	Infliximab with immunomodulator	ChAdOx1 nCoV-19	FALSE	208	FALSE
1189	24.4226	15.4226	Infliximab	Infliximab with immunomodulator	ChAdOx1 nCoV-19	FALSE	76.7	FALSE
1189	31.4226	22.4226	Infliximab	Infliximab with immunomodulator	ChAdOx1 nCoV-19	FALSE	41.5	FALSE
2203	9.70833	-0.428571	Infliximab	Infliximab with immunomodulator	BNT162b2	TRUE	25	FALSE
2203	17.7083	7.57143	Infliximab	Infliximab with immunomodulator	BNT162b2	TRUE	313	FALSE
2203	25.7083	15.5714	Infliximab	Infliximab with immunomodulator	BNT162b2	TRUE	161	FALSE
5859	0.142857	-10.4226	Vedolizumab	Vedolizumab with immunomodulator	ChAdOx1 nCoV-19	FALSE	0.4	FALSE
5859	8.1369	-2.42857	Vedolizumab	Vedolizumab with immunomodulator	ChAdOx1 nCoV-19	FALSE	28.8	FALSE
5859	12.1369	1.57143	Vedolizumab	Vedolizumab with immunomodulator	ChAdOx1 nCoV-19	FALSE	369	FALSE
5859	20.1369	9.57143	Vedolizumab	Vedolizumab with immunomodulator	ChAdOx1 nCoV-19	FALSE	651	FALSE
5859	24.1369	13.5714	Vedolizumab	Vedolizumab with immunomodulator	ChAdOx1 nCoV-19	FALSE	520	FALSE
6546	-7.1369	NA	Infliximab	Infliximab without immunomodulator	BNT162b2	TRUE	16.6	FALSE
6546	7.71429	NA	Infliximab	Infliximab without immunomodulator	BNT162b2	TRUE	14689	FALSE
6546	15.7143	NA	Infliximab	Infliximab without immunomodulator	BNT162b2	TRUE	2844	FALSE
2059	-7.85119	-19.5655	Infliximab	Infliximab without immunomodulator	ChAdOx1 nCoV-19	FALSE	0.4	FALSE
2059	0.142857	-11.5714	Infliximab	Infliximab without immunomodulator	ChAdOx1 nCoV-19	FALSE	0.4	FALSE
2059	8.14286	-3.57143	Infliximab	Infliximab without immunomodulator	ChAdOx1 nCoV-19	FALSE	3.8	FALSE
2059	16.2857	4.57143	Infliximab	Infliximab without immunomodulator	ChAdOx1 nCoV-19	FALSE	755	FALSE
1088	4.42857	-5.27976	Infliximab	Infliximab with immunomodulator	BNT162b2	FALSE	0.6	FALSE
1088	20.4226	10.7143	Infliximab	Infliximab with immunomodulator	BNT162b2	FALSE	118	FALSE
1088	27.5655	17.8571	Infliximab	Infliximab with immunomodulator	BNT162b2	FALSE	38.9	FALSE
2278	-8.29167	-12.1488	Infliximab	Infliximab with immunomodulator	BNT162b2	FALSE	0.4	FALSE
2278	7.57143	3.71429	Infliximab	Infliximab with immunomodulator	BNT162b2	FALSE	188	FALSE
2278	15.5655	11.7083	Infliximab	Infliximab with immunomodulator	BNT162b2	FALSE	55.5	FALSE
2278	22.5655	18.7083	Infliximab	Infliximab with immunomodulator	BNT162b2	FALSE	18	FALSE
2278	30.5655	26.7083	Infliximab	Infliximab with immunomodulator	BNT162b2	FALSE	6.4	FALSE
6634	0.428571	-11.7083	Infliximab	Infliximab with immunomodulator	ChAdOx1 nCoV-19	FALSE	0.4	FALSE
6634	15.4226	3.28571	Infliximab	Infliximab with immunomodulator	ChAdOx1 nCoV-19	FALSE	10989	FALSE
6634	23.4226	11.2857	Infliximab	Infliximab with immunomodulator	ChAdOx1 nCoV-19	FALSE	4407	FALSE
384	6.28571	-3.70833	Vedolizumab	Vedolizumab without immunomodulator	BNT162b2	TRUE	4322	FALSE
5892	-5	-10.8571	Infliximab	Infliximab without immunomodulator	BNT162b2	FALSE	0.4	FALSE
5892	2.85714	-3	Infliximab	Infliximab without immunomodulator	BNT162b2	FALSE	11.2	FALSE
5892	13	7.14286	Infliximab	Infliximab without immunomodulator	BNT162b2	TRUE	1758	FALSE
973	13.2857	7.28571	Vedolizumab	Vedolizumab with immunomodulator	BNT162b2	FALSE	2929	FALSE
627	9.70833	-0.285714	Infliximab	Infliximab without immunomodulator	BNT162b2	FALSE	4.1	FALSE
627	17.7083	7.71429	Infliximab	Infliximab without immunomodulator	BNT162b2	FALSE	2041	FALSE
627	25.7083	15.7143	Infliximab	Infliximab without immunomodulator	BNT162b2	FALSE	561	FALSE
2703	2	-8.42262	Infliximab	Infliximab with immunomodulator	BNT162b2	FALSE	0.4	FALSE
2703	9.99405	-0.428571	Infliximab	Infliximab with immunomodulator	BNT162b2	TRUE	255	FALSE
2703	17.994	7.57143	Infliximab	Infliximab with immunomodulator	BNT162b2	TRUE	484	FALSE
2703	25.994	15.5714	Infliximab	Infliximab with immunomodulator	BNT162b2	TRUE	208	FALSE
715	1.28571	-11.5655	Vedolizumab	Vedolizumab without immunomodulator	BNT162b2	FALSE	0.5	FALSE
715	9.27976	-3.57143	Vedolizumab	Vedolizumab without immunomodulator	BNT162b2	FALSE	162	FALSE
715	17.2798	4.42857	Vedolizumab	Vedolizumab without immunomodulator	BNT162b2	FALSE	21080	FALSE
715	25.4226	12.5714	Vedolizumab	Vedolizumab without immunomodulator	BNT162b2	FALSE	7762	FALSE
610	0.428571	-11.2798	Infliximab	Infliximab without immunomodulator	BNT162b2	TRUE	15.9	FALSE
610	8.42262	-3.28571	Infliximab	Infliximab without immunomodulator	BNT162b2	TRUE	799	FALSE
610	17.5655	5.85714	Infliximab	Infliximab without immunomodulator	BNT162b2	TRUE	2030	FALSE
610	25.2798	13.5714	Infliximab	Infliximab without immunomodulator	BNT162b2	TRUE	441	FALSE
379	1.57143	-10.994	Infliximab	Infliximab with immunomodulator	ChAdOx1 nCoV-19	FALSE	0.4	FALSE
379	8.56548	-4	Infliximab	Infliximab with immunomodulator	ChAdOx1 nCoV-19	FALSE	0.4	FALSE
379	16.5655	4	Infliximab	Infliximab with immunomodulator	ChAdOx1 nCoV-19	FALSE	7.9	FALSE
379	24.5655	12	Infliximab	Infliximab with immunomodulator	ChAdOx1 nCoV-19	FALSE	1.3	FALSE
4451	6	-4	Infliximab	Infliximab without immunomodulator	BNT162b2	TRUE	844	FALSE
4451	13.994	3.99405	Infliximab	Infliximab without immunomodulator	BNT162b2	TRUE	1072	FALSE
4451	22.994	12.994	Infliximab	Infliximab without immunomodulator	BNT162b2	TRUE	245	FALSE
4451	30.994	20.994	Infliximab	Infliximab without immunomodulator	BNT162b2	TRUE	105	FALSE
2905	5.28571	-5.1369	Infliximab	Infliximab without immunomodulator	BNT162b2	FALSE	10.7	FALSE
2905	14.1369	3.71429	Infliximab	Infliximab without immunomodulator	BNT162b2	FALSE	1428	FALSE
2905	22.1369	11.7143	Infliximab	Infliximab without immunomodulator	BNT162b2	FALSE	390	FALSE
2905	29.994	19.5714	Infliximab	Infliximab without immunomodulator	BNT162b2	FALSE	137	FALSE
4169	4.28571	-7.70833	Infliximab	Infliximab with immunomodulator	BNT162b2	FALSE	1.2	FALSE
4169	12.2798	0.285714	Infliximab	Infliximab with immunomodulator	BNT162b2	FALSE	0.4	FALSE
4169	20.2798	8.28571	Infliximab	Infliximab with immunomodulator	BNT162b2	FALSE	134	FALSE
4169	27.4226	15.4286	Infliximab	Infliximab with immunomodulator	BNT162b2	FALSE	33.1	FALSE
2903	2	-8.1369	Infliximab	Infliximab with immunomodulator	ChAdOx1 nCoV-19	FALSE	3.3	FALSE
2903	9.99405	-0.142857	Infliximab	Infliximab with immunomodulator	ChAdOx1 nCoV-19	FALSE	62.9	FALSE
2903	25.1369	15	Infliximab	Infliximab with immunomodulator	ChAdOx1 nCoV-19	FALSE	293	FALSE
649	0.571429	-10.5655	Infliximab	Infliximab without immunomodulator	BNT162b2	FALSE	0.4	FALSE
649	8.56548	-2.57143	Infliximab	Infliximab without immunomodulator	BNT162b2	FALSE	3.3	FALSE
649	16.5655	5.42857	Infliximab	Infliximab without immunomodulator	BNT162b2	FALSE	1442	FALSE
649	23.7083	12.5714	Infliximab	Infliximab without immunomodulator	BNT162b2	FALSE	622	FALSE
1350	4.57143	-4.1369	Vedolizumab	Vedolizumab without immunomodulator	BNT162b2	FALSE	8.2	FALSE
1350	29.5655	20.8571	Vedolizumab	Vedolizumab without immunomodulator	BNT162b2	FALSE	442	FALSE
4367	6.28571	-7.56548	Vedolizumab	Vedolizumab with immunomodulator	BNT162b2	FALSE	283	FALSE
4367	23.994	10.1429	Vedolizumab	Vedolizumab with immunomodulator	BNT162b2	FALSE	12565	FALSE
4116	3.42857	-7.99405	Infliximab	Infliximab without immunomodulator	ChAdOx1 nCoV-19	FALSE	11.4	FALSE
4116	11.4226	0	Infliximab	Infliximab without immunomodulator	ChAdOx1 nCoV-19	FALSE	28.7	FALSE
4116	19.4226	8	Infliximab	Infliximab without immunomodulator	ChAdOx1 nCoV-19	FALSE	524	FALSE
4116	27.4226	16	Infliximab	Infliximab without immunomodulator	ChAdOx1 nCoV-19	FALSE	209	FALSE
4225	1.71429	-8.56548	Vedolizumab	Vedolizumab without immunomodulator	BNT162b2	FALSE	0.4	FALSE
4225	8.70833	-1.57143	Vedolizumab	Vedolizumab without immunomodulator	BNT162b2	FALSE	17.8	FALSE
4225	16.7083	6.42857	Vedolizumab	Vedolizumab without immunomodulator	BNT162b2	FALSE	1877	FALSE
4225	24.7083	14.4286	Vedolizumab	Vedolizumab without immunomodulator	BNT162b2	FALSE	580	FALSE
479	7.85714	-2.42857	Infliximab	Infliximab without immunomodulator	BNT162b2	FALSE	13.4	FALSE
479	15.8512	5.56548	Infliximab	Infliximab without immunomodulator	BNT162b2	FALSE	970	FALSE
479	23.8512	13.5655	Infliximab	Infliximab without immunomodulator	BNT162b2	FALSE	240	FALSE
479	31.994	21.7083	Infliximab	Infliximab without immunomodulator	BNT162b2	FALSE	61.7	FALSE
6584	3.14286	-7.85119	Infliximab	Infliximab with immunomodulator	ChAdOx1 nCoV-19	FALSE	0.4	TRUE
6584	11.1369	0.142857	Infliximab	Infliximab with immunomodulator	ChAdOx1 nCoV-19	FALSE	3.8	TRUE
6584	19.1369	8.14286	Infliximab	Infliximab with immunomodulator	ChAdOx1 nCoV-19	FALSE	13.9	TRUE
6584	25.2798	14.2857	Infliximab	Infliximab with immunomodulator	ChAdOx1 nCoV-19	TRUE	964	TRUE
5726	3.71429	-7.27976	Infliximab	Infliximab with immunomodulator	ChAdOx1 nCoV-19	FALSE	5.3	FALSE
5726	20.1369	9.14286	Infliximab	Infliximab with immunomodulator	ChAdOx1 nCoV-19	FALSE	147	FALSE
5726	27.7083	16.7143	Infliximab	Infliximab with immunomodulator	ChAdOx1 nCoV-19	FALSE	63.3	FALSE
5556	15.4226	6.42262	Vedolizumab	Vedolizumab with immunomodulator	ChAdOx1 nCoV-19	FALSE	1653	FALSE
5556	25.1369	16.1369	Vedolizumab	Vedolizumab with immunomodulator	ChAdOx1 nCoV-19	FALSE	704	FALSE
410	3.57143	-5.99405	Infliximab	Infliximab with immunomodulator	ChAdOx1 nCoV-19	FALSE	0.4	FALSE
410	11.5655	2	Infliximab	Infliximab with immunomodulator	ChAdOx1 nCoV-19	FALSE	576	FALSE
410	19.5655	10	Infliximab	Infliximab with immunomodulator	ChAdOx1 nCoV-19	FALSE	121	FALSE
410	27.4226	17.8571	Infliximab	Infliximab with immunomodulator	ChAdOx1 nCoV-19	FALSE	39.8	FALSE
5696	6	-0.857143	Infliximab	Infliximab with immunomodulator	ChAdOx1 nCoV-19	FALSE	2.1	FALSE
5696	14.2798	7.42262	Infliximab	Infliximab with immunomodulator	ChAdOx1 nCoV-19	FALSE	186	FALSE
5696	21.994	15.1369	Infliximab	Infliximab with immunomodulator	ChAdOx1 nCoV-19	FALSE	152	FALSE
5696	29.8512	22.994	Infliximab	Infliximab with immunomodulator	ChAdOx1 nCoV-19	FALSE	92.2	FALSE
6915	8.99405	-0.285714	Infliximab	Infliximab without immunomodulator	BNT162b2	TRUE	895	FALSE
6915	15.994	6.71429	Infliximab	Infliximab without immunomodulator	BNT162b2	TRUE	967	FALSE
7025	1.57143	-8.99405	Infliximab	Infliximab without immunomodulator	ChAdOx1 nCoV-19	FALSE	239	FALSE
7025	17.7083	7.14286	Infliximab	Infliximab without immunomodulator	ChAdOx1 nCoV-19	FALSE	66.6	FALSE
6976	-3.28571	-14.2798	Vedolizumab	Vedolizumab without immunomodulator	ChAdOx1 nCoV-19	TRUE	7472	FALSE
6976	4.57143	-6.42262	Vedolizumab	Vedolizumab without immunomodulator	ChAdOx1 nCoV-19	TRUE	25001	FALSE
6976	13.994	3	Vedolizumab	Vedolizumab without immunomodulator	ChAdOx1 nCoV-19	TRUE	23790	FALSE
6976	22.5655	11.5714	Vedolizumab	Vedolizumab without immunomodulator	ChAdOx1 nCoV-19	TRUE	16628	FALSE
3368	-1.28571	-11.2798	Vedolizumab	Vedolizumab without immunomodulator	ChAdOx1 nCoV-19	FALSE	0.4	FALSE
3368	6.70833	-3.28571	Vedolizumab	Vedolizumab without immunomodulator	ChAdOx1 nCoV-19	FALSE	67.5	FALSE
3368	14.7083	4.71429	Vedolizumab	Vedolizumab without immunomodulator	ChAdOx1 nCoV-19	FALSE	1739	FALSE
3368	22.5655	12.5714	Vedolizumab	Vedolizumab without immunomodulator	ChAdOx1 nCoV-19	FALSE	1351	FALSE
3747	-2.57143	-13.5655	Infliximab	Infliximab without immunomodulator	ChAdOx1 nCoV-19	TRUE	0.4	FALSE
3747	12.4226	1.42857	Infliximab	Infliximab without immunomodulator	ChAdOx1 nCoV-19	TRUE	640	FALSE
3747	20.4226	9.42857	Infliximab	Infliximab without immunomodulator	ChAdOx1 nCoV-19	TRUE	100	FALSE
6220	-4.71429	-8.71429	Infliximab	Infliximab without immunomodulator	BNT162b2	FALSE	0.3	FALSE
6220	11.2857	7.28571	Infliximab	Infliximab without immunomodulator	BNT162b2	FALSE	3.8	FALSE
6220	27.2798	23.2798	Infliximab	Infliximab without immunomodulator	BNT162b2	FALSE	12.5	FALSE
1907	6.1369	-3.28571	Infliximab	Infliximab with immunomodulator	ChAdOx1 nCoV-19	FALSE	3.1	FALSE
1907	13.1369	3.71429	Infliximab	Infliximab with immunomodulator	ChAdOx1 nCoV-19	FALSE	168	FALSE
1907	21.1369	11.7143	Infliximab	Infliximab with immunomodulator	ChAdOx1 nCoV-19	FALSE	69.7	FALSE
1907	29.1369	19.7143	Infliximab	Infliximab with immunomodulator	ChAdOx1 nCoV-19	FALSE	86.6	FALSE
2371	3.42857	-7.27976	Infliximab	Infliximab with immunomodulator	BNT162b2	FALSE	1.4	FALSE
2371	11.4226	0.714286	Infliximab	Infliximab with immunomodulator	BNT162b2	FALSE	0.9	FALSE
2371	19.4226	8.71429	Infliximab	Infliximab with immunomodulator	BNT162b2	FALSE	1262	FALSE
2371	27.2798	16.5714	Infliximab	Infliximab with immunomodulator	BNT162b2	FALSE	336	FALSE
4813	-6.85714	-17.8512	Vedolizumab	Vedolizumab without immunomodulator	ChAdOx1 nCoV-19	TRUE	0.3	FALSE
4813	16.994	6	Vedolizumab	Vedolizumab without immunomodulator	ChAdOx1 nCoV-19	TRUE	3072	FALSE
5152	-5.14286	-15.1429	Infliximab	Infliximab without immunomodulator	BNT162b2	TRUE	0.9	FALSE
5152	5	-5	Infliximab	Infliximab without immunomodulator	BNT162b2	TRUE	2687	FALSE
5152	12.8512	2.85119	Infliximab	Infliximab without immunomodulator	BNT162b2	TRUE	6111	FALSE
5152	19.8512	9.85119	Infliximab	Infliximab without immunomodulator	BNT162b2	TRUE	2191	FALSE
5152	27.8512	17.8512	Infliximab	Infliximab without immunomodulator	BNT162b2	TRUE	925	FALSE
4759	13.4226	NA	Infliximab	Infliximab without immunomodulator	BNT162b2	FALSE	3756	FALSE
4759	21.4226	NA	Infliximab	Infliximab without immunomodulator	BNT162b2	FALSE	465	FALSE
4759	28.4226	NA	Infliximab	Infliximab without immunomodulator	BNT162b2	FALSE	110	FALSE
6843	-7	-20.994	Vedolizumab	Vedolizumab without immunomodulator	BNT162b2	FALSE	0.3	FALSE
6843	2	-11.994	Vedolizumab	Vedolizumab without immunomodulator	BNT162b2	FALSE	240	FALSE
5781	-3.42857	-14.8512	Infliximab	Infliximab with immunomodulator	ChAdOx1 nCoV-19	FALSE	0.4	FALSE
5781	5.71429	-5.70833	Infliximab	Infliximab with immunomodulator	ChAdOx1 nCoV-19	FALSE	12.5	FALSE
5781	13.7083	2.28571	Infliximab	Infliximab with immunomodulator	ChAdOx1 nCoV-19	FALSE	283	FALSE
5781	21.7083	10.2857	Infliximab	Infliximab with immunomodulator	ChAdOx1 nCoV-19	FALSE	53.5	FALSE
5289	0	-10.8512	Vedolizumab	Vedolizumab with immunomodulator	BNT162b2	FALSE	0.4	FALSE
4192	2.14286	0	Vedolizumab	Vedolizumab without immunomodulator	BNT162b2	FALSE	11.8	FALSE
4192	20.4226	18.2798	Vedolizumab	Vedolizumab without immunomodulator	BNT162b2	FALSE	2455	FALSE
4192	26.4226	24.2798	Vedolizumab	Vedolizumab without immunomodulator	BNT162b2	FALSE	1670	FALSE
1344	0	-7	Infliximab	Infliximab with immunomodulator	Other or unsure	FALSE	0.4	FALSE
6691	8.14286	0.428571	Vedolizumab	Vedolizumab without immunomodulator	BNT162b2	FALSE	43.4	FALSE
6691	24.1369	16.4226	Vedolizumab	Vedolizumab without immunomodulator	BNT162b2	FALSE	674	FALSE
6691	31.994	24.2798	Vedolizumab	Vedolizumab without immunomodulator	BNT162b2	FALSE	674	FALSE
3547	4.28571	-2.14286	Vedolizumab	Vedolizumab without immunomodulator	BNT162b2	FALSE	2.3	FALSE
3547	11.2798	4.85119	Vedolizumab	Vedolizumab without immunomodulator	BNT162b2	FALSE	2814	FALSE
3547	21.2798	14.8512	Vedolizumab	Vedolizumab without immunomodulator	BNT162b2	FALSE	635	FALSE
3547	28.1369	21.7083	Vedolizumab	Vedolizumab without immunomodulator	BNT162b2	FALSE	349	FALSE
4094	-0.285714	-7.70833	Vedolizumab	Vedolizumab with immunomodulator	BNT162b2	FALSE	0.4	FALSE
4094	7.70833	0.285714	Vedolizumab	Vedolizumab with immunomodulator	BNT162b2	FALSE	107	FALSE
4094	15.7083	8.28571	Vedolizumab	Vedolizumab with immunomodulator	BNT162b2	FALSE	6864	FALSE
4094	23.7083	16.2857	Vedolizumab	Vedolizumab with immunomodulator	BNT162b2	FALSE	3888	FALSE
2199	-6.42857	-30.994	Vedolizumab	Vedolizumab without immunomodulator	ChAdOx1 nCoV-19	FALSE	0.4	FALSE
2513	1.28571	-5.85714	Infliximab	Infliximab without immunomodulator	BNT162b2	FALSE	0.4	FALSE
2513	9.27976	2.1369	Infliximab	Infliximab without immunomodulator	BNT162b2	FALSE	1090	FALSE
2513	17.2798	10.1369	Infliximab	Infliximab without immunomodulator	BNT162b2	FALSE	149	FALSE
2513	25.2798	18.1369	Infliximab	Infliximab without immunomodulator	BNT162b2	FALSE	34.5	FALSE
4108	2.14286	-5.42262	Vedolizumab	Vedolizumab without immunomodulator	BNT162b2	FALSE	4.8	FALSE
4108	9.99405	2.42857	Vedolizumab	Vedolizumab without immunomodulator	BNT162b2	FALSE	1861	FALSE
4108	27.1369	19.5714	Vedolizumab	Vedolizumab without immunomodulator	BNT162b2	FALSE	211	FALSE
419	4.71429	-0.714286	Infliximab	Infliximab without immunomodulator	BNT162b2	TRUE	135	FALSE
419	10.7083	5.27976	Infliximab	Infliximab without immunomodulator	BNT162b2	TRUE	748	FALSE
419	22.7083	17.2798	Infliximab	Infliximab without immunomodulator	BNT162b2	TRUE	57.2	FALSE
419	28.5655	23.1369	Infliximab	Infliximab without immunomodulator	BNT162b2	TRUE	26.6	FALSE
4790	1.85714	-5.85714	Infliximab	Infliximab without immunomodulator	BNT162b2	FALSE	8	FALSE
4790	9.85119	2.1369	Infliximab	Infliximab without immunomodulator	BNT162b2	FALSE	4239	FALSE
4790	17.8512	10.1369	Infliximab	Infliximab without immunomodulator	BNT162b2	FALSE	588	FALSE
4790	25.8512	18.1369	Infliximab	Infliximab without immunomodulator	BNT162b2	FALSE	142	FALSE
4264	0.857143	-6	Vedolizumab	Vedolizumab without immunomodulator	BNT162b2	FALSE	0.4	FALSE
4264	9.1369	2.27976	Vedolizumab	Vedolizumab without immunomodulator	BNT162b2	FALSE	2380	FALSE
4264	17.1369	10.2798	Vedolizumab	Vedolizumab without immunomodulator	BNT162b2	FALSE	1148	FALSE
4264	25.1369	18.2798	Vedolizumab	Vedolizumab without immunomodulator	BNT162b2	FALSE	650	FALSE
5904	0.142857	-10.994	Infliximab	Infliximab with immunomodulator	ChAdOx1 nCoV-19	FALSE	0.4	FALSE
5904	8.1369	-3	Infliximab	Infliximab with immunomodulator	ChAdOx1 nCoV-19	FALSE	15.8	FALSE
5904	16.1369	5	Infliximab	Infliximab with immunomodulator	ChAdOx1 nCoV-19	FALSE	1311	FALSE
5904	23.1369	12	Infliximab	Infliximab with immunomodulator	ChAdOx1 nCoV-19	FALSE	575	FALSE
5307	5.85714	-0.857143	Vedolizumab	Vedolizumab without immunomodulator	BNT162b2	FALSE	24.5	FALSE
5307	12.5655	5.85119	Vedolizumab	Vedolizumab without immunomodulator	BNT162b2	FALSE	2396	FALSE
5307	20.5655	13.8512	Vedolizumab	Vedolizumab without immunomodulator	BNT162b2	FALSE	1096	FALSE
5307	28.5655	21.8512	Vedolizumab	Vedolizumab without immunomodulator	BNT162b2	FALSE	729	FALSE
4340	0.857143	-4.57143	Vedolizumab	Vedolizumab with immunomodulator	BNT162b2	FALSE	0.4	FALSE
4340	8.99405	3.56548	Vedolizumab	Vedolizumab with immunomodulator	BNT162b2	FALSE	5797	FALSE
4340	17.1369	11.7083	Vedolizumab	Vedolizumab with immunomodulator	BNT162b2	FALSE	1692	FALSE
4340	25.1369	19.7083	Vedolizumab	Vedolizumab with immunomodulator	BNT162b2	FALSE	981	FALSE
1873	2.14286	-8.85119	Infliximab	Infliximab without immunomodulator	ChAdOx1 nCoV-19	FALSE	22.1	FALSE
1873	8.1369	-2.85714	Infliximab	Infliximab without immunomodulator	ChAdOx1 nCoV-19	FALSE	59	FALSE
1873	20.1369	9.14286	Infliximab	Infliximab without immunomodulator	ChAdOx1 nCoV-19	FALSE	182	FALSE
1873	25.8512	14.8571	Infliximab	Infliximab without immunomodulator	ChAdOx1 nCoV-19	FALSE	61.9	FALSE
195	-9.28571	-28.994	Infliximab	Infliximab with immunomodulator	BNT162b2	FALSE	0.4	FALSE
206	0.571429	-6.42262	Vedolizumab	Vedolizumab without immunomodulator	BNT162b2	FALSE	1.6	FALSE
206	8.85119	1.85714	Vedolizumab	Vedolizumab without immunomodulator	BNT162b2	FALSE	19208	FALSE
206	16.7083	9.71429	Vedolizumab	Vedolizumab without immunomodulator	BNT162b2	FALSE	3246	FALSE
206	24.5655	17.5714	Vedolizumab	Vedolizumab without immunomodulator	BNT162b2	FALSE	1334	FALSE
1410	2.28571	-3.85714	Vedolizumab	Vedolizumab without immunomodulator	BNT162b2	FALSE	0.7	FALSE
1410	9.99405	3.85119	Vedolizumab	Vedolizumab without immunomodulator	BNT162b2	FALSE	2066	FALSE
1410	17.994	11.8512	Vedolizumab	Vedolizumab without immunomodulator	BNT162b2	FALSE	986	FALSE
1410	25.994	19.8512	Vedolizumab	Vedolizumab without immunomodulator	BNT162b2	FALSE	1116	FALSE
6844	11.1369	3.56548	Infliximab	Infliximab with immunomodulator	BNT162b2	TRUE	6562	FALSE
6844	19.1369	11.5655	Infliximab	Infliximab with immunomodulator	BNT162b2	TRUE	3062	FALSE
6844	27.1369	19.5655	Infliximab	Infliximab with immunomodulator	BNT162b2	TRUE	1269	FALSE
3613	2	-5	Vedolizumab	Vedolizumab without immunomodulator	BNT162b2	FALSE	19.3	FALSE
3613	9.99405	2.99405	Vedolizumab	Vedolizumab without immunomodulator	BNT162b2	FALSE	12348	FALSE
3613	17.994	10.994	Vedolizumab	Vedolizumab without immunomodulator	BNT162b2	FALSE	5883	FALSE
3613	25.994	18.994	Vedolizumab	Vedolizumab without immunomodulator	BNT162b2	FALSE	14685	FALSE
2375	-9	-20.1369	Vedolizumab	Vedolizumab without immunomodulator	ChAdOx1 nCoV-19	FALSE	36.2	FALSE
2375	8.99405	-2.14286	Vedolizumab	Vedolizumab without immunomodulator	ChAdOx1 nCoV-19	FALSE	108	FALSE
2375	26.994	15.8571	Vedolizumab	Vedolizumab without immunomodulator	ChAdOx1 nCoV-19	FALSE	771	FALSE
6541	10.5655	1.14286	Infliximab	Infliximab without immunomodulator	BNT162b2	FALSE	808	TRUE
6541	24.8512	15.4286	Infliximab	Infliximab without immunomodulator	BNT162b2	FALSE	423	TRUE
4582	8.85119	1.28571	Infliximab	Infliximab without immunomodulator	BNT162b2	FALSE	1989	FALSE
4582	16.8512	9.28571	Infliximab	Infliximab without immunomodulator	BNT162b2	FALSE	425	FALSE
4582	24.8512	17.2857	Infliximab	Infliximab without immunomodulator	BNT162b2	FALSE	163	FALSE
6878	3.28571	-3.28571	Vedolizumab	Vedolizumab without immunomodulator	BNT162b2	FALSE	22.3	FALSE
6878	11.4226	4.85119	Vedolizumab	Vedolizumab without immunomodulator	BNT162b2	FALSE	2656	FALSE
6878	19.994	13.4226	Vedolizumab	Vedolizumab without immunomodulator	BNT162b2	FALSE	883	FALSE
6878	27.994	21.4226	Vedolizumab	Vedolizumab without immunomodulator	BNT162b2	FALSE	505	FALSE
7081	1	-12.4226	Infliximab	Infliximab without immunomodulator	ChAdOx1 nCoV-19	FALSE	0.4	FALSE
7081	8.99405	-4.42857	Infliximab	Infliximab without immunomodulator	ChAdOx1 nCoV-19	FALSE	4.3	FALSE
7081	16.994	3.57143	Infliximab	Infliximab without immunomodulator	ChAdOx1 nCoV-19	FALSE	206	FALSE
7081	24.994	11.5714	Infliximab	Infliximab without immunomodulator	ChAdOx1 nCoV-19	FALSE	70.2	FALSE
1783	-6.70833	-17.7083	Infliximab	Infliximab without immunomodulator	ChAdOx1 nCoV-19	FALSE	0.4	FALSE
1783	1.28571	-9.71429	Infliximab	Infliximab without immunomodulator	ChAdOx1 nCoV-19	FALSE	0.4	FALSE
1783	9.28571	-1.71429	Infliximab	Infliximab without immunomodulator	ChAdOx1 nCoV-19	FALSE	2.8	FALSE
1783	17.2857	6.28571	Infliximab	Infliximab without immunomodulator	ChAdOx1 nCoV-19	FALSE	94.5	FALSE
2411	2	NA	Vedolizumab	Vedolizumab without immunomodulator	ChAdOx1 nCoV-19	FALSE	30.3	FALSE
2411	27.994	NA	Vedolizumab	Vedolizumab without immunomodulator	ChAdOx1 nCoV-19	FALSE	127	FALSE
7076	1.71429	-4.85119	Infliximab	Infliximab with immunomodulator	BNT162b2	FALSE	2.1	FALSE
7076	9.70833	3.14286	Infliximab	Infliximab with immunomodulator	BNT162b2	FALSE	1428	FALSE
7076	25.7083	19.1429	Infliximab	Infliximab with immunomodulator	BNT162b2	FALSE	221	FALSE
4430	9.99405	2.42262	Infliximab	Infliximab with immunomodulator	BNT162b2	FALSE	45.7	FALSE
4430	17.994	10.4226	Infliximab	Infliximab with immunomodulator	BNT162b2	FALSE	13.6	FALSE
4430	25.994	18.4226	Infliximab	Infliximab with immunomodulator	BNT162b2	FALSE	4.5	FALSE
2854	10.5655	-0.571429	Infliximab	Infliximab without immunomodulator	BNT162b2	TRUE	1126	FALSE
2854	23.7083	12.5714	Infliximab	Infliximab without immunomodulator	BNT162b2	TRUE	179	FALSE
5003	11.8512	4.42262	Vedolizumab	Vedolizumab without immunomodulator	Other or unsure	FALSE	3963	FALSE
5003	28.994	21.5655	Vedolizumab	Vedolizumab without immunomodulator	Other or unsure	FALSE	853	FALSE
124	2.85714	-8.70833	Vedolizumab	Vedolizumab without immunomodulator	ChAdOx1 nCoV-19	FALSE	0.4	FALSE
124	10.8512	-0.714286	Vedolizumab	Vedolizumab without immunomodulator	ChAdOx1 nCoV-19	FALSE	3.5	FALSE
124	26.8512	15.2857	Vedolizumab	Vedolizumab without immunomodulator	ChAdOx1 nCoV-19	FALSE	118	FALSE
3196	2.71429	-4	Infliximab	Infliximab without immunomodulator	BNT162b2	FALSE	7.3	FALSE
3662	-3.14286	-8.57143	Vedolizumab	Vedolizumab without immunomodulator	BNT162b2	TRUE	63.4	FALSE
3662	0.857143	-4.57143	Vedolizumab	Vedolizumab without immunomodulator	BNT162b2	TRUE	3291	FALSE
3662	8.85119	3.42262	Vedolizumab	Vedolizumab without immunomodulator	BNT162b2	TRUE	15565	FALSE
3662	17.8512	12.4226	Vedolizumab	Vedolizumab without immunomodulator	BNT162b2	TRUE	7087	FALSE
3662	25.994	20.5655	Vedolizumab	Vedolizumab without immunomodulator	BNT162b2	TRUE	4086	FALSE
6028	4.56548	-1.71429	Vedolizumab	Vedolizumab without immunomodulator	ChAdOx1 nCoV-19	FALSE	62.3	FALSE
6028	20.5655	14.2857	Vedolizumab	Vedolizumab without immunomodulator	ChAdOx1 nCoV-19	FALSE	124	FALSE
3116	1.71429	-4.56548	Vedolizumab	Vedolizumab with immunomodulator	BNT162b2	FALSE	2.1	FALSE
3116	9.56548	3.28571	Vedolizumab	Vedolizumab with immunomodulator	BNT162b2	FALSE	2946	FALSE
3116	25.5655	19.2857	Vedolizumab	Vedolizumab with immunomodulator	BNT162b2	FALSE	489	FALSE
6592	2.14286	-3.42857	Vedolizumab	Vedolizumab without immunomodulator	BNT162b2	FALSE	40.9	FALSE
6592	10.1369	4.56548	Vedolizumab	Vedolizumab without immunomodulator	BNT162b2	FALSE	6066	FALSE
6592	18.1369	12.5655	Vedolizumab	Vedolizumab without immunomodulator	BNT162b2	FALSE	2083	FALSE
6592	26.1369	20.5655	Vedolizumab	Vedolizumab without immunomodulator	BNT162b2	FALSE	1244	FALSE
7115	4.14286	-3.85119	Vedolizumab	Vedolizumab without immunomodulator	BNT162b2	FALSE	19.2	FALSE
7115	9.85119	1.85714	Vedolizumab	Vedolizumab without immunomodulator	BNT162b2	FALSE	5617	FALSE
7115	20.8512	12.8571	Vedolizumab	Vedolizumab without immunomodulator	BNT162b2	FALSE	1191	FALSE
7115	25.7083	17.7143	Vedolizumab	Vedolizumab without immunomodulator	BNT162b2	FALSE	1058	FALSE
5361	1.42857	-9.56548	Vedolizumab	Vedolizumab without immunomodulator	ChAdOx1 nCoV-19	TRUE	11732	FALSE
5361	10.1369	-0.857143	Vedolizumab	Vedolizumab without immunomodulator	ChAdOx1 nCoV-19	TRUE	1769	FALSE
5361	24.5655	13.5714	Vedolizumab	Vedolizumab without immunomodulator	ChAdOx1 nCoV-19	TRUE	1201	FALSE
91	4.14286	-7.42262	Infliximab	Infliximab with immunomodulator	BNT162b2	FALSE	25.7	FALSE
91	12.1369	0.571429	Infliximab	Infliximab with immunomodulator	BNT162b2	FALSE	3.9	FALSE
91	20.1369	8.57143	Infliximab	Infliximab with immunomodulator	BNT162b2	FALSE	40.8	FALSE
91	28.1369	16.5714	Infliximab	Infliximab with immunomodulator	BNT162b2	FALSE	11	FALSE
3743	4.14286	-9.1369	Infliximab	Infliximab with immunomodulator	ChAdOx1 nCoV-19	FALSE	38.4	FALSE
3743	12.1369	-1.14286	Infliximab	Infliximab with immunomodulator	ChAdOx1 nCoV-19	FALSE	98.4	FALSE
3743	20.1369	6.85714	Infliximab	Infliximab with immunomodulator	ChAdOx1 nCoV-19	FALSE	1732	FALSE
3743	27.4226	14.1429	Infliximab	Infliximab with immunomodulator	ChAdOx1 nCoV-19	FALSE	903	FALSE
7214	4	0	Vedolizumab	Vedolizumab with immunomodulator	BNT162b2	FALSE	209	FALSE
7214	11.994	7.99405	Vedolizumab	Vedolizumab with immunomodulator	BNT162b2	FALSE	10976	FALSE
7214	19.994	15.994	Vedolizumab	Vedolizumab with immunomodulator	BNT162b2	FALSE	4530	FALSE
7214	26.994	22.994	Vedolizumab	Vedolizumab with immunomodulator	BNT162b2	FALSE	3058	FALSE
3242	4	-1.42857	Infliximab	Infliximab with immunomodulator	BNT162b2	FALSE	7.4	TRUE
3242	21.994	16.5655	Infliximab	Infliximab with immunomodulator	BNT162b2	FALSE	2.8	TRUE
3242	29.994	24.5655	Infliximab	Infliximab with immunomodulator	BNT162b2	TRUE	975	TRUE
6793	2.71429	-4.56548	Vedolizumab	Vedolizumab without immunomodulator	BNT162b2	TRUE	6221	FALSE
6793	11.5655	4.28571	Vedolizumab	Vedolizumab without immunomodulator	BNT162b2	TRUE	13741	FALSE
6793	19.5655	12.2857	Vedolizumab	Vedolizumab without immunomodulator	BNT162b2	TRUE	8580	FALSE
6793	27.5655	20.2857	Vedolizumab	Vedolizumab without immunomodulator	BNT162b2	TRUE	2501	FALSE
6949	4.14286	-1.71429	Infliximab	Infliximab with immunomodulator	BNT162b2	FALSE	13.6	FALSE
6949	12.1369	6.27976	Infliximab	Infliximab with immunomodulator	BNT162b2	FALSE	553	FALSE
1148	6.42857	-1.99405	Infliximab	Infliximab without immunomodulator	BNT162b2	FALSE	40.2	FALSE
1148	22.4226	14	Infliximab	Infliximab without immunomodulator	BNT162b2	FALSE	102	FALSE
1148	30.4226	22	Infliximab	Infliximab without immunomodulator	BNT162b2	FALSE	17	FALSE
957	4.71429	0.714286	Infliximab	Infliximab with immunomodulator	BNT162b2	FALSE	1.4	FALSE
957	12.7083	8.70833	Infliximab	Infliximab with immunomodulator	BNT162b2	FALSE	17.2	FALSE
957	21.7083	17.7083	Infliximab	Infliximab with immunomodulator	BNT162b2	FALSE	3.4	FALSE
957	29.5655	25.5655	Infliximab	Infliximab with immunomodulator	BNT162b2	FALSE	1.2	FALSE
4142	11.8512	5.99405	Infliximab	Infliximab with immunomodulator	BNT162b2	FALSE	1866	TRUE
4142	19.8512	13.994	Infliximab	Infliximab with immunomodulator	BNT162b2	FALSE	334	TRUE
4142	27.7083	21.8512	Infliximab	Infliximab with immunomodulator	BNT162b2	FALSE	127	TRUE
2075	2.85714	-5.1369	Infliximab	Infliximab without immunomodulator	BNT162b2	FALSE	127	FALSE
2075	10.8512	2.85714	Infliximab	Infliximab without immunomodulator	BNT162b2	FALSE	1104	FALSE
2075	18.8512	10.8571	Infliximab	Infliximab without immunomodulator	BNT162b2	FALSE	260	FALSE
2075	26.8512	18.8571	Infliximab	Infliximab without immunomodulator	BNT162b2	FALSE	126	FALSE
6564	17.2798	7.57143	Infliximab	Infliximab without immunomodulator	ChAdOx1 nCoV-19	FALSE	8.9	FALSE
3263	22.994	12.8571	Infliximab	Infliximab with immunomodulator	BNT162b2	FALSE	985	FALSE
7020	21.2798	10.8571	Vedolizumab	Vedolizumab without immunomodulator	BNT162b2	FALSE	5642	FALSE
2661	25.1369	14.7143	Vedolizumab	Vedolizumab without immunomodulator	BNT162b2	FALSE	1665	FALSE
4172	26.5655	16.2857	Infliximab	Infliximab with immunomodulator	BNT162b2	FALSE	48.1	FALSE
2440	7.14286	-5.14286	Infliximab	Infliximab without immunomodulator	BNT162b2	FALSE	8.6	FALSE
4180	25.5655	15.7143	Infliximab	Infliximab with immunomodulator	BNT162b2	FALSE	157	FALSE
3785	17.5655	6.71429	Infliximab	Infliximab without immunomodulator	ChAdOx1 nCoV-19	FALSE	404	FALSE
2114	26.5655	14.7143	Vedolizumab	Vedolizumab without immunomodulator	ChAdOx1 nCoV-19	FALSE	1290	FALSE
1761	24.4226	13	Infliximab	Infliximab without immunomodulator	ChAdOx1 nCoV-19	FALSE	198	FALSE
2222	23.8512	12.1429	Infliximab	Infliximab with immunomodulator	ChAdOx1 nCoV-19	FALSE	61.4	FALSE
5392	30.8512	19	Infliximab	Infliximab without immunomodulator	BNT162b2	FALSE	465	FALSE
6311	25.8512	14.1429	Infliximab	Infliximab without immunomodulator	ChAdOx1 nCoV-19	FALSE	100	FALSE
6472	27.5655	18.2857	Infliximab	Infliximab without immunomodulator	ChAdOx1 nCoV-19	FALSE	27.4	FALSE
3684	27.7083	NA	Vedolizumab	Vedolizumab without immunomodulator	ChAdOx1 nCoV-19	FALSE	651	FALSE
6528	26.4226	15.4286	Infliximab	Infliximab without immunomodulator	ChAdOx1 nCoV-19	FALSE	0.3	FALSE
1016	24.8512	15.1429	Infliximab	Infliximab with immunomodulator	ChAdOx1 nCoV-19	FALSE	7.4	FALSE
1180	23.5655	13.7143	Infliximab	Infliximab with immunomodulator	ChAdOx1 nCoV-19	FALSE	36.7	FALSE
2662	23.8512	13.1429	Infliximab	Infliximab without immunomodulator	BNT162b2	FALSE	5.2	FALSE
4106	25.7083	NA	Infliximab	Infliximab with immunomodulator	ChAdOx1 nCoV-19	FALSE	957	FALSE
5460	1.71429	NA	Infliximab	Infliximab without immunomodulator	BNT162b2	FALSE	0.3	FALSE
5949	27.7083	19.7083	Vedolizumab	Vedolizumab without immunomodulator	ChAdOx1 nCoV-19	FALSE	75.3	FALSE
5268	27.2798	16	Infliximab	Infliximab without immunomodulator	ChAdOx1 nCoV-19	FALSE	19.1	FALSE
3231	31.8512	21.8571	Infliximab	Infliximab without immunomodulator	BNT162b2	FALSE	79.6	FALSE
2912	26.994	15.2857	Infliximab	Infliximab without immunomodulator	ChAdOx1 nCoV-19	TRUE	78.3	FALSE
201	25.2798	14.1429	Infliximab	Infliximab with immunomodulator	BNT162b2	FALSE	481	FALSE
753	27.8512	16.7143	Infliximab	Infliximab without immunomodulator	BNT162b2	FALSE	618	FALSE
6001	31.7083	20.7143	Infliximab	Infliximab with immunomodulator	BNT162b2	FALSE	0.39	FALSE
3125	33.8512	23.994	Infliximab	Infliximab with immunomodulator	BNT162b2	TRUE	33.8	FALSE
4503	29.8512	21.7083	Vedolizumab	Vedolizumab without immunomodulator	ChAdOx1 nCoV-19	FALSE	224	FALSE
1075	27.2798	15.8571	Infliximab	Infliximab with immunomodulator	BNT162b2	FALSE	0.39	FALSE
6408	30.7083	18	Infliximab	Infliximab with immunomodulator	BNT162b2	FALSE	0.9	FALSE
4898	30.994	NA	Vedolizumab	Vedolizumab without immunomodulator	ChAdOx1 nCoV-19	FALSE	321	FALSE
2468	22.994	14	Vedolizumab	Vedolizumab without immunomodulator	ChAdOx1 nCoV-19	FALSE	305	FALSE
3170	29.4226	NA	Vedolizumab	Vedolizumab without immunomodulator	ChAdOx1 nCoV-19	FALSE	2305	FALSE
2032	28.4226	18.1429	Infliximab	Infliximab without immunomodulator	ChAdOx1 nCoV-19	FALSE	48	FALSE
587	NA	-23.2857	Infliximab	Infliximab without immunomodulator	NA	FALSE	0.4	FALSE
587	NA	-7.1369	Infliximab	Infliximab without immunomodulator	NA	FALSE	0.4	FALSE
587	NA	1	Infliximab	Infliximab without immunomodulator	NA	FALSE	2.2	FALSE
587	NA	9	Infliximab	Infliximab without immunomodulator	NA	FALSE	1	FALSE
2093	6.14286	-4.99405	Infliximab	Infliximab with immunomodulator	ChAdOx1 nCoV-19	TRUE	1962	FALSE
6133	6.85714	NA	Vedolizumab	Vedolizumab without immunomodulator	ChAdOx1 nCoV-19	FALSE	6.4	FALSE
6133	14.5655	NA	Vedolizumab	Vedolizumab without immunomodulator	ChAdOx1 nCoV-19	FALSE	668	FALSE
6133	30.5655	NA	Vedolizumab	Vedolizumab without immunomodulator	ChAdOx1 nCoV-19	FALSE	23	FALSE
4527	-1	-11.7083	Infliximab	Infliximab without immunomodulator	BNT162b2	FALSE	0.4	FALSE
4527	6.99405	-3.71429	Infliximab	Infliximab without immunomodulator	BNT162b2	FALSE	4.7	FALSE
4527	14.994	4.28571	Infliximab	Infliximab without immunomodulator	BNT162b2	FALSE	3051	FALSE
6297	0.428571	-9.56548	Infliximab	Infliximab with immunomodulator	BNT162b2	FALSE	0.4	FALSE
6297	8.56548	-1.42857	Infliximab	Infliximab with immunomodulator	BNT162b2	FALSE	62.7	FALSE
6297	16.5655	6.57143	Infliximab	Infliximab with immunomodulator	BNT162b2	FALSE	1186	FALSE
6297	24.5655	14.5714	Infliximab	Infliximab with immunomodulator	BNT162b2	FALSE	227	FALSE
4410	4.85714	-7.99405	Vedolizumab	Vedolizumab without immunomodulator	ChAdOx1 nCoV-19	FALSE	67.5	FALSE
4410	13.1369	0.285714	Vedolizumab	Vedolizumab without immunomodulator	ChAdOx1 nCoV-19	FALSE	91	FALSE
4410	20.994	8.14286	Vedolizumab	Vedolizumab without immunomodulator	ChAdOx1 nCoV-19	FALSE	3790	FALSE
4410	28.994	16.1429	Vedolizumab	Vedolizumab without immunomodulator	ChAdOx1 nCoV-19	FALSE	1639	FALSE
4843	5.28571	-8.70833	Infliximab	Infliximab with immunomodulator	BNT162b2	FALSE	3.5	FALSE
4843	13.2798	-0.714286	Infliximab	Infliximab with immunomodulator	BNT162b2	FALSE	1615	FALSE
6432	-7.71429	-16.5714	Infliximab	Infliximab with immunomodulator	ChAdOx1 nCoV-19	FALSE	0.3	FALSE
6432	8.99405	0.136905	Infliximab	Infliximab with immunomodulator	ChAdOx1 nCoV-19	FALSE	2.3	FALSE
6432	25.1369	16.2798	Infliximab	Infliximab with immunomodulator	ChAdOx1 nCoV-19	FALSE	4.6	FALSE
4784	-0.142857	-11.1369	Infliximab	Infliximab without immunomodulator	ChAdOx1 nCoV-19	FALSE	0.4	FALSE
4784	8.42262	-2.57143	Infliximab	Infliximab without immunomodulator	ChAdOx1 nCoV-19	FALSE	12.9	FALSE
4784	16.4226	5.42857	Infliximab	Infliximab without immunomodulator	ChAdOx1 nCoV-19	FALSE	109	FALSE
4784	23.8512	12.8571	Infliximab	Infliximab without immunomodulator	ChAdOx1 nCoV-19	FALSE	37.3	FALSE
5829	1	-10.994	Vedolizumab	Vedolizumab without immunomodulator	ChAdOx1 nCoV-19	FALSE	0.4	FALSE
5829	8.70833	-3.28571	Vedolizumab	Vedolizumab without immunomodulator	ChAdOx1 nCoV-19	FALSE	48.6	FALSE
5829	17.2798	5.28571	Vedolizumab	Vedolizumab without immunomodulator	ChAdOx1 nCoV-19	FALSE	1168	FALSE
5829	25.2798	13.2857	Vedolizumab	Vedolizumab without immunomodulator	ChAdOx1 nCoV-19	FALSE	600	FALSE
2115	9.27976	-1.71429	Infliximab	Infliximab without immunomodulator	ChAdOx1 nCoV-19	FALSE	12.1	FALSE
2115	17.2798	6.28571	Infliximab	Infliximab without immunomodulator	ChAdOx1 nCoV-19	FALSE	101	FALSE
2115	25.2798	14.2857	Infliximab	Infliximab without immunomodulator	ChAdOx1 nCoV-19	FALSE	42.4	FALSE
7088	1	-6.42262	Vedolizumab	Vedolizumab without immunomodulator	BNT162b2	FALSE	0.4	FALSE
7088	8.99405	1.57143	Vedolizumab	Vedolizumab without immunomodulator	BNT162b2	FALSE	229	FALSE
7088	16.994	9.57143	Vedolizumab	Vedolizumab without immunomodulator	BNT162b2	FALSE	974	FALSE
7088	24.994	17.5714	Vedolizumab	Vedolizumab without immunomodulator	BNT162b2	FALSE	308	FALSE
3488	1	-8.99405	Infliximab	Infliximab without immunomodulator	ChAdOx1 nCoV-19	FALSE	0.4	FALSE
3488	8.99405	-1	Infliximab	Infliximab without immunomodulator	ChAdOx1 nCoV-19	FALSE	61.4	FALSE
3488	19.4226	9.42857	Infliximab	Infliximab without immunomodulator	ChAdOx1 nCoV-19	FALSE	829	FALSE
3488	27.994	18	Infliximab	Infliximab without immunomodulator	ChAdOx1 nCoV-19	FALSE	274	FALSE
167	1.42857	-6.42262	Infliximab	Infliximab without immunomodulator	BNT162b2	FALSE	0.4	FALSE
167	8.99405	1.14286	Infliximab	Infliximab without immunomodulator	BNT162b2	FALSE	5916	FALSE
167	16.7083	8.85714	Infliximab	Infliximab without immunomodulator	BNT162b2	FALSE	2031	FALSE
2507	5.14286	0.571429	Infliximab	Infliximab with immunomodulator	BNT162b2	FALSE	5.7	FALSE
2507	13.2798	8.70833	Infliximab	Infliximab with immunomodulator	BNT162b2	FALSE	301	FALSE
2507	20.994	16.4226	Infliximab	Infliximab with immunomodulator	BNT162b2	FALSE	83.1	FALSE
2507	29.1369	24.5655	Infliximab	Infliximab with immunomodulator	BNT162b2	FALSE	31.1	FALSE
3529	-3.85714	-15.8512	Infliximab	Infliximab without immunomodulator	ChAdOx1 nCoV-19	FALSE	0.4	FALSE
3529	3.99405	-8	Infliximab	Infliximab without immunomodulator	ChAdOx1 nCoV-19	FALSE	24.1	FALSE
3529	12.1369	0.142857	Infliximab	Infliximab without immunomodulator	ChAdOx1 nCoV-19	FALSE	14.8	FALSE
3529	20.1369	8.14286	Infliximab	Infliximab without immunomodulator	ChAdOx1 nCoV-19	FALSE	209	FALSE
5907	-2.71429	-12.7083	Infliximab	Infliximab without immunomodulator	ChAdOx1 nCoV-19	TRUE	122	FALSE
5907	5.27976	-4.71429	Infliximab	Infliximab without immunomodulator	ChAdOx1 nCoV-19	TRUE	1851	FALSE
5907	13.8512	3.85714	Infliximab	Infliximab without immunomodulator	ChAdOx1 nCoV-19	TRUE	4710	FALSE
5907	21.8512	11.8571	Infliximab	Infliximab without immunomodulator	ChAdOx1 nCoV-19	TRUE	1706	FALSE
51	-0.714286	-13.7083	Infliximab	Infliximab without immunomodulator	ChAdOx1 nCoV-19	FALSE	0.4	FALSE
51	4.71429	-8.27976	Infliximab	Infliximab without immunomodulator	ChAdOx1 nCoV-19	FALSE	6.4	FALSE
51	10.5655	-2.42857	Infliximab	Infliximab without immunomodulator	ChAdOx1 nCoV-19	FALSE	23	FALSE
51	19.2798	6.28571	Infliximab	Infliximab without immunomodulator	ChAdOx1 nCoV-19	FALSE	816	FALSE
3909	1.14286	-7.1369	Infliximab	Infliximab without immunomodulator	BNT162b2	FALSE	0.4	FALSE
3909	9.27976	1	Infliximab	Infliximab without immunomodulator	BNT162b2	FALSE	16.3	FALSE
3909	17.2798	9	Infliximab	Infliximab without immunomodulator	BNT162b2	FALSE	100	FALSE
3909	25.1369	16.8571	Infliximab	Infliximab without immunomodulator	BNT162b2	FALSE	17.5	FALSE
4366	1.28571	NA	Vedolizumab	Vedolizumab with immunomodulator	BNT162b2	FALSE	0.4	FALSE
4366	9.27976	NA	Vedolizumab	Vedolizumab with immunomodulator	BNT162b2	FALSE	101	FALSE
4366	17.2798	NA	Vedolizumab	Vedolizumab with immunomodulator	BNT162b2	FALSE	12085	FALSE
4366	25.2798	NA	Vedolizumab	Vedolizumab with immunomodulator	BNT162b2	FALSE	5437	FALSE
1681	5.14286	-5.27976	Vedolizumab	Vedolizumab without immunomodulator	BNT162b2	FALSE	1.6	FALSE
1681	11.1369	0.714286	Vedolizumab	Vedolizumab without immunomodulator	BNT162b2	FALSE	7.5	FALSE
1681	17.1369	6.71429	Vedolizumab	Vedolizumab without immunomodulator	BNT162b2	FALSE	668	FALSE
1681	24.8512	14.4286	Vedolizumab	Vedolizumab without immunomodulator	BNT162b2	TRUE	350	FALSE
7184	1.57143	-9.85119	Infliximab	Infliximab with immunomodulator	BNT162b2	FALSE	0.4	FALSE
7184	7.57143	-3.85119	Infliximab	Infliximab with immunomodulator	BNT162b2	FALSE	0.4	FALSE
7184	13.5655	2.14286	Infliximab	Infliximab with immunomodulator	BNT162b2	FALSE	1677	FALSE
7184	19.5655	8.14286	Infliximab	Infliximab with immunomodulator	BNT162b2	FALSE	197	FALSE
6213	0.428571	-10.2798	Infliximab	Infliximab with immunomodulator	ChAdOx1 nCoV-19	FALSE	0.4	FALSE
6213	8.42262	-2.28571	Infliximab	Infliximab with immunomodulator	ChAdOx1 nCoV-19	FALSE	8.9	FALSE
6213	16.4226	5.71429	Infliximab	Infliximab with immunomodulator	ChAdOx1 nCoV-19	FALSE	513	FALSE
6213	24.4226	13.7143	Infliximab	Infliximab with immunomodulator	ChAdOx1 nCoV-19	FALSE	248	FALSE
394	-9	-20.2798	Infliximab	Infliximab without immunomodulator	BNT162b2	FALSE	0.3	FALSE
394	9.27976	-2	Infliximab	Infliximab without immunomodulator	BNT162b2	FALSE	3.6	FALSE
394	15.2798	4	Infliximab	Infliximab without immunomodulator	BNT162b2	FALSE	2152	FALSE
394	21.2798	10	Infliximab	Infliximab without immunomodulator	BNT162b2	FALSE	690	FALSE
1017	-7.28571	-18.5655	Infliximab	Infliximab with immunomodulator	ChAdOx1 nCoV-19	TRUE	0.3	FALSE
1017	8.71429	-2.56548	Infliximab	Infliximab with immunomodulator	ChAdOx1 nCoV-19	TRUE	47.7	FALSE
1017	17.2798	6	Infliximab	Infliximab with immunomodulator	ChAdOx1 nCoV-19	TRUE	870	FALSE
1017	25.2798	14	Infliximab	Infliximab with immunomodulator	ChAdOx1 nCoV-19	TRUE	382	FALSE
6294	-3.57143	NA	Infliximab	Infliximab without immunomodulator	BNT162b2	FALSE	0.4	FALSE
6294	4.42857	NA	Infliximab	Infliximab without immunomodulator	BNT162b2	FALSE	12.1	FALSE
6294	16.4226	NA	Infliximab	Infliximab without immunomodulator	BNT162b2	FALSE	594	FALSE
6294	20.4226	NA	Infliximab	Infliximab without immunomodulator	BNT162b2	FALSE	224	FALSE
1505	2.14286	-7.42262	Vedolizumab	Vedolizumab without immunomodulator	ChAdOx1 nCoV-19	TRUE	3045	FALSE
1505	10.1369	0.571429	Vedolizumab	Vedolizumab without immunomodulator	ChAdOx1 nCoV-19	TRUE	1171	FALSE
1505	18.4226	8.85714	Vedolizumab	Vedolizumab without immunomodulator	ChAdOx1 nCoV-19	TRUE	829	FALSE
1505	26.1369	16.5714	Vedolizumab	Vedolizumab without immunomodulator	ChAdOx1 nCoV-19	TRUE	573	FALSE
4852	7.28571	-4.42262	Infliximab	Infliximab with immunomodulator	BNT162b2	FALSE	11.9	FALSE
4852	15.2798	3.57143	Infliximab	Infliximab with immunomodulator	BNT162b2	FALSE	1573	FALSE
4852	23.8512	12.1429	Infliximab	Infliximab with immunomodulator	BNT162b2	FALSE	249	FALSE
751	7.56548	-3.14286	Infliximab	Infliximab with immunomodulator	BNT162b2	FALSE	7.8	FALSE
751	13.7083	3	Infliximab	Infliximab with immunomodulator	BNT162b2	FALSE	2192	FALSE
751	20.4226	9.71429	Infliximab	Infliximab with immunomodulator	BNT162b2	FALSE	383	FALSE
5356	-6.57143	-16.7083	Vedolizumab	Vedolizumab without immunomodulator	BNT162b2	TRUE	0.3	FALSE
5356	1.42857	-8.70833	Vedolizumab	Vedolizumab without immunomodulator	BNT162b2	TRUE	0.4	FALSE
5356	9.42857	-0.708333	Vedolizumab	Vedolizumab without immunomodulator	BNT162b2	TRUE	156	FALSE
5356	17.4226	7.28571	Vedolizumab	Vedolizumab without immunomodulator	BNT162b2	TRUE	15903	FALSE
5356	25.7083	15.5714	Vedolizumab	Vedolizumab without immunomodulator	BNT162b2	TRUE	2501	FALSE
5356	33.4226	23.2857	Vedolizumab	Vedolizumab without immunomodulator	BNT162b2	TRUE	2214	FALSE
2500	-4.14286	-17.5655	Infliximab	Infliximab without immunomodulator	BNT162b2	FALSE	0.3	FALSE
2500	16.8512	3.42857	Infliximab	Infliximab without immunomodulator	BNT162b2	FALSE	25001	FALSE
2500	29.7083	16.2857	Infliximab	Infliximab without immunomodulator	BNT162b2	FALSE	7907	FALSE
6066	4.42857	-4.27976	Infliximab	Infliximab with immunomodulator	ChAdOx1 nCoV-19	FALSE	6	TRUE
6066	11.994	3.28571	Infliximab	Infliximab with immunomodulator	ChAdOx1 nCoV-19	FALSE	130	TRUE
6066	21.8512	13.1429	Infliximab	Infliximab with immunomodulator	ChAdOx1 nCoV-19	TRUE	3599	TRUE
5505	8	-3.27976	Vedolizumab	Vedolizumab without immunomodulator	BNT162b2	TRUE	18	FALSE
4791	8.56548	-3.42857	Infliximab	Infliximab without immunomodulator	ChAdOx1 nCoV-19	FALSE	3.9	FALSE
4791	14.1369	2.14286	Infliximab	Infliximab without immunomodulator	ChAdOx1 nCoV-19	FALSE	176	FALSE
4791	19.994	8	Infliximab	Infliximab without immunomodulator	ChAdOx1 nCoV-19	FALSE	46.1	FALSE
5578	-8.57143	-17.8571	Infliximab	Infliximab without immunomodulator	BNT162b2	FALSE	0.4	FALSE
5578	3.14286	-6.14286	Infliximab	Infliximab without immunomodulator	BNT162b2	FALSE	1	FALSE
7069	-9.85714	NA	Infliximab	Infliximab without immunomodulator	BNT162b2	FALSE	0.4	FALSE
7069	2.14286	NA	Infliximab	Infliximab without immunomodulator	BNT162b2	FALSE	30	FALSE
6898	3.27976	-7.71429	Infliximab	Infliximab without immunomodulator	ChAdOx1 nCoV-19	FALSE	6.4	FALSE
6898	9.70833	-1.28571	Infliximab	Infliximab without immunomodulator	ChAdOx1 nCoV-19	FALSE	25.2	FALSE
6898	15.8512	4.85714	Infliximab	Infliximab without immunomodulator	ChAdOx1 nCoV-19	FALSE	261	FALSE
6246	-8.71429	-20.7083	Infliximab	Infliximab with immunomodulator	BNT162b2	TRUE	0.3	FALSE
6246	9.27976	-2.71429	Infliximab	Infliximab with immunomodulator	BNT162b2	TRUE	10	FALSE
6246	15.2798	3.28571	Infliximab	Infliximab with immunomodulator	BNT162b2	TRUE	3794	FALSE
6246	21.2798	9.28571	Infliximab	Infliximab with immunomodulator	BNT162b2	TRUE	1409	FALSE
5084	-7.57143	-15.994	Infliximab	Infliximab with immunomodulator	BNT162b2	FALSE	0.3	FALSE
5084	10.5655	2.14286	Infliximab	Infliximab with immunomodulator	BNT162b2	FALSE	11.5	FALSE
5084	16.5655	8.14286	Infliximab	Infliximab with immunomodulator	BNT162b2	FALSE	6381	FALSE
5084	22.5655	14.1429	Infliximab	Infliximab with immunomodulator	BNT162b2	FALSE	1789	FALSE
633	4.14286	-6.70833	Vedolizumab	Vedolizumab without immunomodulator	BNT162b2	FALSE	2.3	FALSE
633	12.1369	1.28571	Vedolizumab	Vedolizumab without immunomodulator	BNT162b2	FALSE	5056	FALSE
633	20.7083	9.85714	Vedolizumab	Vedolizumab without immunomodulator	BNT162b2	FALSE	2230	FALSE
4788	-9.14286	-20.2798	Infliximab	Infliximab without immunomodulator	ChAdOx1 nCoV-19	FALSE	0.3	FALSE
6808	1.28571	-9.70833	Vedolizumab	Vedolizumab without immunomodulator	BNT162b2	FALSE	0.4	FALSE
6808	9.27976	-1.71429	Vedolizumab	Vedolizumab without immunomodulator	BNT162b2	FALSE	26.2	FALSE
6808	17.2798	6.28571	Vedolizumab	Vedolizumab without immunomodulator	BNT162b2	FALSE	6463	FALSE
2034	5.42857	NA	Infliximab	Infliximab without immunomodulator	BNT162b2	FALSE	9.3	FALSE
4819	7.70833	NA	Vedolizumab	Vedolizumab with immunomodulator	BNT162b2	FALSE	16.7	FALSE
4819	15.7083	NA	Vedolizumab	Vedolizumab with immunomodulator	BNT162b2	FALSE	1537	FALSE
4819	23.8512	NA	Vedolizumab	Vedolizumab with immunomodulator	BNT162b2	FALSE	1506	FALSE
239	-9	-19.994	Infliximab	Infliximab with immunomodulator	ChAdOx1 nCoV-19	FALSE	0.3	FALSE
239	6.99405	-4	Infliximab	Infliximab with immunomodulator	ChAdOx1 nCoV-19	FALSE	32.7	FALSE
239	14.994	4	Infliximab	Infliximab with immunomodulator	ChAdOx1 nCoV-19	FALSE	2017	FALSE
239	22.994	12	Infliximab	Infliximab with immunomodulator	ChAdOx1 nCoV-19	FALSE	671	FALSE
648	-7.57143	NA	Infliximab	Infliximab without immunomodulator	BNT162b2	FALSE	0.3	FALSE
648	0.428571	NA	Infliximab	Infliximab without immunomodulator	BNT162b2	FALSE	0.4	FALSE
3891	0.708333	-7.42857	Vedolizumab	Vedolizumab without immunomodulator	ChAdOx1 nCoV-19	FALSE	0.4	FALSE
3891	8.70833	0.571429	Vedolizumab	Vedolizumab without immunomodulator	ChAdOx1 nCoV-19	FALSE	153	FALSE
3891	16.7083	8.57143	Vedolizumab	Vedolizumab without immunomodulator	ChAdOx1 nCoV-19	FALSE	467	FALSE
1471	-8.42857	-17.4226	Vedolizumab	Vedolizumab without immunomodulator	ChAdOx1 nCoV-19	FALSE	0.3	FALSE
1471	4.28571	-4.70833	Vedolizumab	Vedolizumab without immunomodulator	ChAdOx1 nCoV-19	FALSE	5	FALSE
1471	16.8512	7.85714	Vedolizumab	Vedolizumab without immunomodulator	ChAdOx1 nCoV-19	FALSE	248	FALSE
1471	21.5655	12.5714	Vedolizumab	Vedolizumab without immunomodulator	ChAdOx1 nCoV-19	FALSE	169	FALSE
1592	-7.14286	-15.8512	Infliximab	Infliximab without immunomodulator	BNT162b2	FALSE	0.3	TRUE
1592	0.857143	-7.85119	Infliximab	Infliximab without immunomodulator	BNT162b2	FALSE	0.4	TRUE
1592	8.56548	-0.142857	Infliximab	Infliximab without immunomodulator	BNT162b2	FALSE	9.2	TRUE
1592	16.5655	7.85714	Infliximab	Infliximab without immunomodulator	BNT162b2	FALSE	384	TRUE
1592	26.994	18.2857	Infliximab	Infliximab without immunomodulator	BNT162b2	TRUE	11623	TRUE
6419	1.28571	-9.42262	Vedolizumab	Vedolizumab without immunomodulator	BNT162b2	FALSE	0.4	FALSE
6419	17.2798	6.57143	Vedolizumab	Vedolizumab without immunomodulator	BNT162b2	FALSE	1709	FALSE
6419	25.2798	14.5714	Vedolizumab	Vedolizumab without immunomodulator	BNT162b2	FALSE	1327	FALSE
2306	-9	-18.7083	Infliximab	Infliximab without immunomodulator	BNT162b2	FALSE	0.3	FALSE
4379	-2.28571	-12.4226	Vedolizumab	Vedolizumab without immunomodulator	BNT162b2	TRUE	33.8	FALSE
4379	6.1369	-4	Vedolizumab	Vedolizumab without immunomodulator	BNT162b2	TRUE	2665	FALSE
4379	14.1369	4	Vedolizumab	Vedolizumab without immunomodulator	BNT162b2	TRUE	22707	FALSE
4379	22.1369	12	Vedolizumab	Vedolizumab without immunomodulator	BNT162b2	TRUE	9968	FALSE
5652	-8.42857	-13.4286	Infliximab	Infliximab without immunomodulator	ChAdOx1 nCoV-19	FALSE	0.3	FALSE
5652	6.99405	1.99405	Infliximab	Infliximab without immunomodulator	ChAdOx1 nCoV-19	FALSE	518	FALSE
5652	15.1369	10.1369	Infliximab	Infliximab without immunomodulator	ChAdOx1 nCoV-19	FALSE	127	FALSE
5652	23.1369	18.1369	Infliximab	Infliximab without immunomodulator	ChAdOx1 nCoV-19	FALSE	41	FALSE
5508	8.27976	-2.85714	Infliximab	Infliximab without immunomodulator	BNT162b2	FALSE	0.6	TRUE
5508	16.4226	5.28571	Infliximab	Infliximab without immunomodulator	BNT162b2	FALSE	183	TRUE
5508	26.4226	15.2857	Infliximab	Infliximab without immunomodulator	BNT162b2	TRUE	6165	TRUE
635	-7.28571	NA	Infliximab	Infliximab without immunomodulator	BNT162b2	FALSE	0.3	FALSE
6973	-7.28571	-18.4226	Infliximab	Infliximab with immunomodulator	ChAdOx1 nCoV-19	FALSE	0.3	FALSE
6973	0.285714	-10.8512	Infliximab	Infliximab with immunomodulator	ChAdOx1 nCoV-19	FALSE	0.4	FALSE
6973	7.85119	-3.28571	Infliximab	Infliximab with immunomodulator	ChAdOx1 nCoV-19	FALSE	11.4	FALSE
6973	23.994	12.8571	Infliximab	Infliximab with immunomodulator	ChAdOx1 nCoV-19	FALSE	8	FALSE
3714	1.85714	NA	Infliximab	Infliximab without immunomodulator	ChAdOx1 nCoV-19	TRUE	40.5	FALSE
3714	9.85714	NA	Infliximab	Infliximab without immunomodulator	ChAdOx1 nCoV-19	TRUE	15.7	FALSE
3714	20.1429	NA	Infliximab	Infliximab without immunomodulator	ChAdOx1 nCoV-19	TRUE	84.6	FALSE
1149	10.1369	-0.285714	Infliximab	Infliximab with immunomodulator	BNT162b2	FALSE	0.7	FALSE
1149	22.7083	12.2857	Infliximab	Infliximab with immunomodulator	BNT162b2	FALSE	187	FALSE
6686	1	-7.85119	Infliximab	Infliximab without immunomodulator	BNT162b2	FALSE	0.4	FALSE
6686	9.27976	0.428571	Infliximab	Infliximab without immunomodulator	BNT162b2	FALSE	0.5	FALSE
6686	17.2798	8.42857	Infliximab	Infliximab without immunomodulator	BNT162b2	FALSE	166	FALSE
6686	25.1369	16.2857	Infliximab	Infliximab without immunomodulator	BNT162b2	FALSE	32.1	FALSE
6686	31.1369	22.2857	Infliximab	Infliximab without immunomodulator	BNT162b2	FALSE	14.3	FALSE
6087	9.27976	-1.57143	Infliximab	Infliximab without immunomodulator	BNT162b2	FALSE	37.7	FALSE
3326	2	-9.27976	Infliximab	Infliximab with immunomodulator	BNT162b2	FALSE	2.7	FALSE
3326	10.5655	-0.714286	Infliximab	Infliximab with immunomodulator	BNT162b2	FALSE	2.4	FALSE
3326	18.994	7.71429	Infliximab	Infliximab with immunomodulator	BNT162b2	FALSE	345	FALSE
3326	26.994	15.7143	Infliximab	Infliximab with immunomodulator	BNT162b2	FALSE	102	FALSE
776	-4.42857	-16.4226	Infliximab	Infliximab without immunomodulator	BNT162b2	FALSE	0.4	FALSE
776	3.85714	-8.1369	Infliximab	Infliximab without immunomodulator	BNT162b2	FALSE	3.7	FALSE
1090	5.42262	-7.71429	Infliximab	Infliximab without immunomodulator	ChAdOx1 nCoV-19	FALSE	5.1	FALSE
1090	9.42262	-3.71429	Infliximab	Infliximab without immunomodulator	ChAdOx1 nCoV-19	FALSE	2.7	FALSE
3844	3.27976	-4.57143	Vedolizumab	Vedolizumab without immunomodulator	ChAdOx1 nCoV-19	FALSE	28.7	FALSE
3844	11.2798	3.42857	Vedolizumab	Vedolizumab without immunomodulator	ChAdOx1 nCoV-19	FALSE	571	FALSE
3844	19.2798	11.4286	Vedolizumab	Vedolizumab without immunomodulator	ChAdOx1 nCoV-19	FALSE	407	FALSE
1383	-7.42857	-18.2798	Infliximab	Infliximab without immunomodulator	BNT162b2	FALSE	0.3	FALSE
1383	0.714286	-10.1369	Infliximab	Infliximab without immunomodulator	BNT162b2	FALSE	0.4	FALSE
1383	8.70833	-2.14286	Infliximab	Infliximab without immunomodulator	BNT162b2	FALSE	1.7	FALSE
1383	17.2798	6.42857	Infliximab	Infliximab without immunomodulator	BNT162b2	FALSE	1540	FALSE
1383	25.2798	14.4286	Infliximab	Infliximab without immunomodulator	BNT162b2	FALSE	419	FALSE
1246	5.14286	-6.27976	Infliximab	Infliximab without immunomodulator	ChAdOx1 nCoV-19	TRUE	0.4	FALSE
1246	21.1369	9.71429	Infliximab	Infliximab without immunomodulator	ChAdOx1 nCoV-19	TRUE	4.2	FALSE
1246	29.1369	17.7143	Infliximab	Infliximab without immunomodulator	ChAdOx1 nCoV-19	TRUE	0.9	FALSE
1856	2.85714	-9.1369	Vedolizumab	Vedolizumab without immunomodulator	ChAdOx1 nCoV-19	TRUE	0.4	FALSE
6953	3.28571	-8.70833	Infliximab	Infliximab with immunomodulator	ChAdOx1 nCoV-19	FALSE	1.2	FALSE
6953	11.1369	-0.857143	Infliximab	Infliximab with immunomodulator	ChAdOx1 nCoV-19	FALSE	26.5	FALSE
6953	19.2798	7.28571	Infliximab	Infliximab with immunomodulator	ChAdOx1 nCoV-19	FALSE	1093	FALSE
6953	27.2798	15.2857	Infliximab	Infliximab with immunomodulator	ChAdOx1 nCoV-19	FALSE	423	FALSE
5984	4.85714	-6.14286	Infliximab	Infliximab without immunomodulator	BNT162b2	FALSE	8.2	FALSE
5984	12.8571	1.85714	Infliximab	Infliximab without immunomodulator	BNT162b2	FALSE	6246	FALSE
4678	4.14286	-7.1369	Infliximab	Infliximab without immunomodulator	ChAdOx1 nCoV-19	FALSE	2.1	FALSE
4678	12.1369	0.857143	Infliximab	Infliximab without immunomodulator	ChAdOx1 nCoV-19	FALSE	37.7	FALSE
4678	20.1369	8.85714	Infliximab	Infliximab without immunomodulator	ChAdOx1 nCoV-19	FALSE	490	FALSE
4678	28.1369	16.8571	Infliximab	Infliximab without immunomodulator	ChAdOx1 nCoV-19	FALSE	200	FALSE
3273	1.71429	-10.1369	Vedolizumab	Vedolizumab without immunomodulator	ChAdOx1 nCoV-19	FALSE	0.4	FALSE
3273	9.70833	-2.14286	Vedolizumab	Vedolizumab without immunomodulator	ChAdOx1 nCoV-19	FALSE	14.6	FALSE
3273	17.7083	5.85714	Vedolizumab	Vedolizumab without immunomodulator	ChAdOx1 nCoV-19	FALSE	329	FALSE
3273	25.7083	13.8571	Vedolizumab	Vedolizumab without immunomodulator	ChAdOx1 nCoV-19	FALSE	77.2	FALSE
4209	2.85714	-8.1369	Infliximab	Infliximab without immunomodulator	BNT162b2	FALSE	1	FALSE
4209	11.7083	0.714286	Infliximab	Infliximab without immunomodulator	BNT162b2	FALSE	0.3	FALSE
4209	15.4226	4.42857	Infliximab	Infliximab without immunomodulator	BNT162b2	FALSE	156	FALSE
4209	27.8512	16.8571	Infliximab	Infliximab without immunomodulator	BNT162b2	FALSE	8.1	FALSE
3164	4.14286	-7.99405	Infliximab	Infliximab without immunomodulator	ChAdOx1 nCoV-19	FALSE	8.5	FALSE
3164	12.1369	0	Infliximab	Infliximab without immunomodulator	ChAdOx1 nCoV-19	FALSE	34.5	FALSE
3164	20.1369	8	Infliximab	Infliximab without immunomodulator	ChAdOx1 nCoV-19	FALSE	681	FALSE
3164	28.1369	16	Infliximab	Infliximab without immunomodulator	ChAdOx1 nCoV-19	FALSE	221	FALSE
5884	5.71429	-5.27976	Infliximab	Infliximab with immunomodulator	ChAdOx1 nCoV-19	FALSE	1.6	FALSE
5884	13.7083	2.71429	Infliximab	Infliximab with immunomodulator	ChAdOx1 nCoV-19	FALSE	148	FALSE
5884	21.7083	10.7143	Infliximab	Infliximab with immunomodulator	ChAdOx1 nCoV-19	FALSE	24.4	FALSE
5884	29.7083	18.7143	Infliximab	Infliximab with immunomodulator	ChAdOx1 nCoV-19	FALSE	12.5	FALSE
4688	1	-6.1369	Infliximab	Infliximab with immunomodulator	BNT162b2	FALSE	0.4	FALSE
4688	16.994	9.85714	Infliximab	Infliximab with immunomodulator	BNT162b2	FALSE	95.8	FALSE
4688	24.994	17.8571	Infliximab	Infliximab with immunomodulator	BNT162b2	FALSE	27.6	FALSE
1514	-7.85714	-16.2857	Vedolizumab	Vedolizumab without immunomodulator	BNT162b2	FALSE	0.3	FALSE
1514	8.14286	-0.285714	Vedolizumab	Vedolizumab without immunomodulator	BNT162b2	FALSE	50.8	FALSE
1514	16.1369	7.70833	Vedolizumab	Vedolizumab without immunomodulator	BNT162b2	FALSE	7997	FALSE
1276	5.70833	-5.28571	Infliximab	Infliximab without immunomodulator	ChAdOx1 nCoV-19	FALSE	0.6	FALSE
1276	13.7083	2.71429	Infliximab	Infliximab without immunomodulator	ChAdOx1 nCoV-19	FALSE	849	FALSE
1276	21.7083	10.7143	Infliximab	Infliximab without immunomodulator	ChAdOx1 nCoV-19	FALSE	188	FALSE
4497	5.57143	-3.27976	Vedolizumab	Vedolizumab with immunomodulator	ChAdOx1 nCoV-19	FALSE	175	FALSE
4497	13.5655	4.71429	Vedolizumab	Vedolizumab with immunomodulator	ChAdOx1 nCoV-19	FALSE	1665	FALSE
4497	21.5655	12.7143	Vedolizumab	Vedolizumab with immunomodulator	ChAdOx1 nCoV-19	FALSE	986	FALSE
4497	29.5655	20.7143	Vedolizumab	Vedolizumab with immunomodulator	ChAdOx1 nCoV-19	FALSE	606	FALSE
492	1.85714	-9.27976	Infliximab	Infliximab without immunomodulator	ChAdOx1 nCoV-19	FALSE	8.4	FALSE
1378	2.99405	-8.28571	Vedolizumab	Vedolizumab with immunomodulator	BNT162b2	TRUE	5595	FALSE
1378	10.994	-0.285714	Vedolizumab	Vedolizumab with immunomodulator	BNT162b2	TRUE	2442	FALSE
1378	17.8512	6.57143	Vedolizumab	Vedolizumab with immunomodulator	BNT162b2	TRUE	25001	FALSE
1378	25.994	14.7143	Vedolizumab	Vedolizumab with immunomodulator	BNT162b2	TRUE	16331	FALSE
6882	-8.42857	-20.1369	Vedolizumab	Vedolizumab without immunomodulator	ChAdOx1 nCoV-19	FALSE	0.3	FALSE
6882	7.56548	-4.14286	Vedolizumab	Vedolizumab without immunomodulator	ChAdOx1 nCoV-19	FALSE	77.3	FALSE
6882	15.5655	3.85714	Vedolizumab	Vedolizumab without immunomodulator	ChAdOx1 nCoV-19	FALSE	542	FALSE
6882	23.994	12.2857	Vedolizumab	Vedolizumab without immunomodulator	ChAdOx1 nCoV-19	FALSE	391	FALSE
3944	4.56548	-6.42857	Vedolizumab	Vedolizumab without immunomodulator	ChAdOx1 nCoV-19	FALSE	6.6	FALSE
3944	12.5655	1.57143	Vedolizumab	Vedolizumab without immunomodulator	ChAdOx1 nCoV-19	FALSE	1470	FALSE
3944	22.5655	11.5714	Vedolizumab	Vedolizumab without immunomodulator	ChAdOx1 nCoV-19	FALSE	672	FALSE
1549	7.1369	-4.42857	Infliximab	Infliximab with immunomodulator	ChAdOx1 nCoV-19	TRUE	115	FALSE
1549	15.1369	3.57143	Infliximab	Infliximab with immunomodulator	ChAdOx1 nCoV-19	TRUE	525	FALSE
1549	24.1369	12.5714	Infliximab	Infliximab with immunomodulator	ChAdOx1 nCoV-19	TRUE	210	FALSE
931	-8.42857	-18.2798	Infliximab	Infliximab without immunomodulator	ChAdOx1 nCoV-19	FALSE	0.3	FALSE
931	7.70833	-2.14286	Infliximab	Infliximab without immunomodulator	ChAdOx1 nCoV-19	FALSE	1.9	FALSE
5516	-8.42857	NA	Infliximab	Infliximab with immunomodulator	ChAdOx1 nCoV-19	TRUE	1.1	NA
5516	15.8512	NA	Infliximab	Infliximab with immunomodulator	ChAdOx1 nCoV-19	TRUE	3579	NA
6840	-10	-21.1369	Vedolizumab	Vedolizumab with immunomodulator	BNT162b2	FALSE	0.3	FALSE
6840	5.99405	-5.14286	Vedolizumab	Vedolizumab with immunomodulator	BNT162b2	FALSE	14.5	FALSE
6840	13.994	2.85714	Vedolizumab	Vedolizumab with immunomodulator	BNT162b2	FALSE	7926	FALSE
6840	21.994	10.8571	Vedolizumab	Vedolizumab with immunomodulator	BNT162b2	FALSE	5610	FALSE
551	1	NA	Infliximab	Infliximab with immunomodulator	BNT162b2	FALSE	0.3	FALSE
2573	8	-3.99405	Infliximab	Infliximab without immunomodulator	ChAdOx1 nCoV-19	FALSE	21.3	FALSE
2573	13.1369	1.14286	Infliximab	Infliximab without immunomodulator	ChAdOx1 nCoV-19	FALSE	1361	FALSE
2573	21.1369	9.14286	Infliximab	Infliximab without immunomodulator	ChAdOx1 nCoV-19	FALSE	940	FALSE
2751	3.70833	-4.57143	Infliximab	Infliximab with immunomodulator	BNT162b2	FALSE	67.4	FALSE
2751	9.70833	1.42857	Infliximab	Infliximab with immunomodulator	BNT162b2	FALSE	2251	FALSE
2751	15.7083	7.42857	Infliximab	Infliximab with immunomodulator	BNT162b2	FALSE	318	FALSE
5960	-5.57143	NA	Infliximab	Infliximab with immunomodulator	BNT162b2	FALSE	0.3	FALSE
5960	0.428571	NA	Infliximab	Infliximab with immunomodulator	BNT162b2	FALSE	0.3	FALSE
5920	8.56548	-3	Infliximab	Infliximab without immunomodulator	ChAdOx1 nCoV-19	FALSE	84.2	FALSE
5920	13.5655	2	Infliximab	Infliximab without immunomodulator	ChAdOx1 nCoV-19	FALSE	1154	FALSE
5920	25.5655	14	Infliximab	Infliximab without immunomodulator	ChAdOx1 nCoV-19	FALSE	180	FALSE
6981	10.8512	-0.714286	Infliximab	Infliximab with immunomodulator	BNT162b2	FALSE	1.2	FALSE
6981	22.4226	10.8571	Infliximab	Infliximab with immunomodulator	BNT162b2	FALSE	100	FALSE
3370	3.1369	-7.85714	Infliximab	Infliximab with immunomodulator	BNT162b2	FALSE	27.1	FALSE
3370	11.7083	0.714286	Infliximab	Infliximab with immunomodulator	BNT162b2	FALSE	4.9	FALSE
1721	-8.71429	-19.7083	Infliximab	Infliximab with immunomodulator	BNT162b2	FALSE	0.4	FALSE
1721	3.99405	-7	Infliximab	Infliximab with immunomodulator	BNT162b2	FALSE	84.9	FALSE
1721	11.2798	0.285714	Infliximab	Infliximab with immunomodulator	BNT162b2	FALSE	11	FALSE
1721	19.2798	8.28571	Infliximab	Infliximab with immunomodulator	BNT162b2	FALSE	1046	FALSE
820	-5.28571	NA	Infliximab	Infliximab without immunomodulator	BNT162b2	FALSE	0.3	FALSE
1025	4.14286	-1.42857	Infliximab	Infliximab without immunomodulator	BNT162b2	FALSE	6.4	FALSE
1025	12.1369	6.56548	Infliximab	Infliximab without immunomodulator	BNT162b2	FALSE	1347	FALSE
1025	20.1369	14.5655	Infliximab	Infliximab without immunomodulator	BNT162b2	FALSE	587	FALSE
1025	28.1369	22.5655	Infliximab	Infliximab without immunomodulator	BNT162b2	FALSE	331	FALSE
6291	-3.42857	NA	Infliximab	Infliximab with immunomodulator	ChAdOx1 nCoV-19	TRUE	4.2	NA
6291	2.57143	NA	Infliximab	Infliximab with immunomodulator	ChAdOx1 nCoV-19	TRUE	2.7	NA
6291	8.57143	NA	Infliximab	Infliximab with immunomodulator	ChAdOx1 nCoV-19	TRUE	2	NA
4417	-8.57143	NA	Infliximab	Infliximab with immunomodulator	BNT162b2	FALSE	0.3	FALSE
722	-0.428571	-9.42262	Infliximab	Infliximab with immunomodulator	ChAdOx1 nCoV-19	FALSE	0.4	FALSE
722	7.56548	-1.42857	Infliximab	Infliximab with immunomodulator	ChAdOx1 nCoV-19	FALSE	14.2	FALSE
722	15.5655	6.57143	Infliximab	Infliximab with immunomodulator	ChAdOx1 nCoV-19	FALSE	83.6	FALSE
722	23.5655	14.5714	Infliximab	Infliximab with immunomodulator	ChAdOx1 nCoV-19	FALSE	26	FALSE
2220	-5.57143	-14.2857	Infliximab	Infliximab with immunomodulator	BNT162b2	FALSE	0.4	FALSE
2220	6.42857	-2.28571	Infliximab	Infliximab with immunomodulator	BNT162b2	FALSE	7	FALSE
3174	14.8512	4.14286	Infliximab	Infliximab with immunomodulator	BNT162b2	FALSE	4591	FALSE
3174	26.7083	16	Infliximab	Infliximab with immunomodulator	BNT162b2	FALSE	871	FALSE
884	11.8512	1.14286	Infliximab	Infliximab with immunomodulator	BNT162b2	FALSE	408	FALSE
884	19.7083	9	Infliximab	Infliximab with immunomodulator	BNT162b2	FALSE	349	FALSE
884	27.5655	16.8571	Infliximab	Infliximab with immunomodulator	BNT162b2	FALSE	75.3	FALSE
5023	-9.85714	NA	Infliximab	Infliximab without immunomodulator	BNT162b2	FALSE	0.4	FALSE
3942	-6.85714	NA	Infliximab	Infliximab with immunomodulator	BNT162b2	FALSE	0.3	FALSE
3942	1.14286	NA	Infliximab	Infliximab with immunomodulator	BNT162b2	FALSE	0.39	FALSE
634	-9.85714	-25.4226	Infliximab	Infliximab with immunomodulator	ChAdOx1 nCoV-19	FALSE	0.3	FALSE
634	7.99405	-7.57143	Infliximab	Infliximab with immunomodulator	ChAdOx1 nCoV-19	FALSE	13.8	FALSE
634	23.1369	7.57143	Infliximab	Infliximab with immunomodulator	ChAdOx1 nCoV-19	FALSE	3939	FALSE
634	30.8512	15.2857	Infliximab	Infliximab with immunomodulator	ChAdOx1 nCoV-19	FALSE	1723	FALSE
4103	0.142857	-13.1429	Infliximab	Infliximab with immunomodulator	BNT162b2	FALSE	0.3	FALSE
4103	8.14286	-5.14286	Infliximab	Infliximab with immunomodulator	BNT162b2	FALSE	2.2	FALSE
4103	16	2.71429	Infliximab	Infliximab with immunomodulator	BNT162b2	FALSE	345	FALSE
6728	4.71429	-6.42262	Vedolizumab	Vedolizumab without immunomodulator	ChAdOx1 nCoV-19	FALSE	19.1	FALSE
6728	12.5655	1.42857	Vedolizumab	Vedolizumab without immunomodulator	ChAdOx1 nCoV-19	FALSE	4341	FALSE
6728	20.5655	9.42857	Vedolizumab	Vedolizumab without immunomodulator	ChAdOx1 nCoV-19	FALSE	2193	FALSE
6728	28.5655	17.4286	Vedolizumab	Vedolizumab without immunomodulator	ChAdOx1 nCoV-19	FALSE	3087	FALSE
6223	4.14286	-4.99405	Infliximab	Infliximab with immunomodulator	BNT162b2	TRUE	1784	FALSE
6223	20.1369	11	Infliximab	Infliximab with immunomodulator	BNT162b2	TRUE	2140	FALSE
6223	28.1369	19	Infliximab	Infliximab with immunomodulator	BNT162b2	TRUE	909	FALSE
6932	8.27976	-2.71429	Infliximab	Infliximab without immunomodulator	ChAdOx1 nCoV-19	FALSE	0.8	FALSE
6932	14.2798	3.28571	Infliximab	Infliximab without immunomodulator	ChAdOx1 nCoV-19	FALSE	4072	FALSE
6932	20.2798	9.28571	Infliximab	Infliximab without immunomodulator	ChAdOx1 nCoV-19	FALSE	838	FALSE
1527	-8.42857	-18.4226	Infliximab	Infliximab without immunomodulator	ChAdOx1 nCoV-19	FALSE	0.3	FALSE
1527	7.57143	-2.42262	Infliximab	Infliximab without immunomodulator	ChAdOx1 nCoV-19	FALSE	362	FALSE
1527	15.5655	5.57143	Infliximab	Infliximab without immunomodulator	ChAdOx1 nCoV-19	FALSE	2047	FALSE
1527	23.5655	13.5714	Infliximab	Infliximab without immunomodulator	ChAdOx1 nCoV-19	FALSE	1281	FALSE
1527	31.5655	21.5714	Infliximab	Infliximab without immunomodulator	ChAdOx1 nCoV-19	FALSE	1113	FALSE
2491	0.857143	-10.1369	Infliximab	Infliximab without immunomodulator	ChAdOx1 nCoV-19	FALSE	0.4	FALSE
2491	8.70833	-2.28571	Infliximab	Infliximab without immunomodulator	ChAdOx1 nCoV-19	FALSE	17.6	FALSE
2491	16.7083	5.71429	Infliximab	Infliximab without immunomodulator	ChAdOx1 nCoV-19	FALSE	469	FALSE
2491	24.5655	13.5714	Infliximab	Infliximab without immunomodulator	ChAdOx1 nCoV-19	FALSE	91.3	FALSE
463	-9	-20.7083	Infliximab	Infliximab with immunomodulator	ChAdOx1 nCoV-19	FALSE	0.3	FALSE
463	6.99405	-4.71429	Infliximab	Infliximab with immunomodulator	ChAdOx1 nCoV-19	FALSE	24.9	FALSE
463	15.5655	3.85714	Infliximab	Infliximab with immunomodulator	ChAdOx1 nCoV-19	FALSE	669	FALSE
463	23.1369	11.4286	Infliximab	Infliximab with immunomodulator	ChAdOx1 nCoV-19	FALSE	204	FALSE
1608	9.99405	-1	Infliximab	Infliximab without immunomodulator	ChAdOx1 nCoV-19	FALSE	414	FALSE
1608	18.8512	7.85714	Infliximab	Infliximab without immunomodulator	ChAdOx1 nCoV-19	FALSE	665	FALSE
1608	26.8512	15.8571	Infliximab	Infliximab without immunomodulator	ChAdOx1 nCoV-19	FALSE	313	FALSE
6758	4.56548	-5.28571	Infliximab	Infliximab without immunomodulator	ChAdOx1 nCoV-19	FALSE	0.8	FALSE
6758	10.5655	0.714286	Infliximab	Infliximab without immunomodulator	ChAdOx1 nCoV-19	FALSE	0.3	FALSE
[truncated: 16,315 more rows]

## Sheet: Figure 2
vaccine	term_label	variable	class	level	level_no	n	total	term	estimate	std.error	statistic	p.value	conf.low	conf.high	reference	label	arrow_tag.l	arrow_tag.r	plot_range.low	plot_range.high
BNT162b2	`Infliximab (vs vedolizumab)`TRUE	Infliximab (vs vedolizumab)	logical	NA	NA	910	1321	`Infliximab (vs vedolizumab)`TRUE	-1.88938	0.117232	-16.1166	1.86239e-53	-2.11936	-1.6594	FALSE	Infliximab (vs vedolizumab)	FALSE	FALSE	-2.11936	-1.6594
BNT162b2	ThiopurineTRUE	Thiopurine	logical	NA	NA	551	1321	ThiopurineTRUE	-0.446987	0.107411	-4.16146	3.36806e-05	-0.657703	-0.236271	FALSE	Thiopurine	FALSE	FALSE	-0.657703	-0.236271
BNT162b2	MethotrexateTRUE	Methotrexate	logical	NA	NA	67	1321	MethotrexateTRUE	-1.33326	0.224727	-5.93277	3.80553e-09	-1.77412	-0.892392	FALSE	Methotrexate	FALSE	FALSE	-1.77412	-0.892392
BNT162b2	SteroidsTRUE	Steroids	logical	NA	NA	62	1321	SteroidsTRUE	-0.358264	0.227446	-1.57516	0.11546	-0.804462	0.0879336	FALSE	Steroids	FALSE	FALSE	-0.804462	0.0879336
BNT162b2	`Crohn's disease (vs UC or IBDU)`TRUE	Crohn's disease (vs UC or IBDU)	logical	NA	NA	722	1321	`Crohn's disease (vs UC or IBDU)`TRUE	-0.247018	0.100816	-2.45019	0.0144081	-0.444796	-0.0492397	FALSE	Crohn's disease (vs UC or IBDU)	FALSE	FALSE	-0.444796	-0.0492397
BNT162b2	`Age >= 60`TRUE	Age >= 60	logical	NA	NA	251	1321	`Age >= 60`TRUE	-0.586921	0.126159	-4.65224	3.6156e-06	-0.834417	-0.339426	FALSE	Age >= 60	FALSE	FALSE	-0.834417	-0.339426
BNT162b2	`Non-white ethnicity`TRUE	Non-white ethnicity	logical	NA	NA	136	1321	`Non-white ethnicity`TRUE	0.227173	0.158844	1.43016	0.152909	-0.084444	0.538789	FALSE	Non-white ethnicity	FALSE	FALSE	-0.084444	0.538789
BNT162b2	`Current smoker`TRUE	Current smoker	logical	NA	NA	121	1321	`Current smoker`TRUE	-0.105242	0.167067	-0.629938	0.528845	-0.43299	0.222506	FALSE	Current smoker	FALSE	FALSE	-0.43299	0.222506
ChAdOx1 nCoV-19	`Infliximab (vs vedolizumab)`TRUE	Infliximab (vs vedolizumab)	logical	NA	NA	1350	1961	`Infliximab (vs vedolizumab)`TRUE	-1.42282	0.0797904	-17.832	5.16527e-66	-1.5793	-1.26634	FALSE	Infliximab (vs vedolizumab)	FALSE	FALSE	-1.5793	-1.26634
ChAdOx1 nCoV-19	ThiopurineTRUE	Thiopurine	logical	NA	NA	783	1961	ThiopurineTRUE	0.017468	0.0740803	0.235798	0.813614	-0.127817	0.162753	FALSE	Thiopurine	FALSE	FALSE	-0.127817	0.162753
ChAdOx1 nCoV-19	MethotrexateTRUE	Methotrexate	logical	NA	NA	110	1961	MethotrexateTRUE	-0.0646986	0.150635	-0.429506	0.667602	-0.360121	0.230723	FALSE	Methotrexate	FALSE	FALSE	-0.360121	0.230723
ChAdOx1 nCoV-19	SteroidsTRUE	Steroids	logical	NA	NA	62	1961	SteroidsTRUE	-0.327599	0.19304	-1.69705	0.0898471	-0.706186	0.0509883	FALSE	Steroids	FALSE	FALSE	-0.706186	0.0509883
ChAdOx1 nCoV-19	`Crohn's disease (vs UC or IBDU)`TRUE	Crohn's disease (vs UC or IBDU)	logical	NA	NA	1169	1961	`Crohn's disease (vs UC or IBDU)`TRUE	-0.209552	0.0723513	-2.89631	0.00381781	-0.351446	-0.0676579	FALSE	Crohn's disease (vs UC or IBDU)	FALSE	FALSE	-0.351446	-0.0676579
ChAdOx1 nCoV-19	`Age >= 60`TRUE	Age >= 60	logical	NA	NA	351	1961	`Age >= 60`TRUE	-0.429518	0.0898291	-4.7815	1.87008e-06	-0.605689	-0.253347	FALSE	Age >= 60	FALSE	FALSE	-0.605689	-0.253347
ChAdOx1 nCoV-19	`Non-white ethnicity`TRUE	Non-white ethnicity	logical	NA	NA	142	1961	`Non-white ethnicity`TRUE	0.269785	0.130395	2.06898	0.0386791	0.0140569	0.525513	FALSE	Non-white ethnicity	FALSE	FALSE	0.0140569	0.525513
ChAdOx1 nCoV-19	`Current smoker`TRUE	Current smoker	logical	NA	NA	208	1961	`Current smoker`TRUE	-0.355886	0.110555	-3.21908	0.00130716	-0.572706	-0.139067	FALSE	Current smoker	FALSE	FALSE	-0.572706	-0.139067
All	`Infliximab (vs vedolizumab)`TRUE	Infliximab (vs vedolizumab)	logical	NA	NA	2260	3282	`Infliximab (vs vedolizumab)`TRUE	-1.61672	0.0673209	-24.0152	1.62765e-117	-1.74872	-1.48473	FALSE	Infliximab (vs vedolizumab)	FALSE	FALSE	-1.74872	-1.48473
All	`BNT162b2 vaccine`TRUE	BNT162b2 vaccine	logical	NA	NA	1321	3282	`BNT162b2 vaccine`TRUE	1.30325	0.0573703	22.7165	3.35156e-106	1.19077	1.41574	FALSE	BNT162b2 vaccine	FALSE	TRUE	1.19077	1.38629
All	ThiopurineTRUE	Thiopurine	logical	NA	NA	1334	3282	ThiopurineTRUE	-0.17746	0.062218	-2.85223	0.00436867	-0.29945	-0.0554695	FALSE	Thiopurine	FALSE	FALSE	-0.29945	-0.0554695
All	MethotrexateTRUE	Methotrexate	logical	NA	NA	177	3282	MethotrexateTRUE	-0.556632	0.127978	-4.34942	1.40663e-05	-0.807558	-0.305706	FALSE	Methotrexate	FALSE	FALSE	-0.807558	-0.305706
All	SteroidsTRUE	Steroids	logical	NA	NA	124	3282	SteroidsTRUE	-0.337239	0.147751	-2.28249	0.0225242	-0.626932	-0.0475465	FALSE	Steroids	FALSE	FALSE	-0.626932	-0.0475465
All	`Crohn's disease (vs UC or IBDU)`TRUE	Crohn's disease (vs UC or IBDU)	logical	NA	NA	1891	3282	`Crohn's disease (vs UC or IBDU)`TRUE	-0.226821	0.0598181	-3.79184	0.000152235	-0.344105	-0.109536	FALSE	Crohn's disease (vs UC or IBDU)	FALSE	FALSE	-0.344105	-0.109536
All	`Age >= 60`TRUE	Age >= 60	logical	NA	NA	602	3282	`Age >= 60`TRUE	-0.482035	0.0744731	-6.47261	1.10721e-10	-0.628053	-0.336016	FALSE	Age >= 60	FALSE	FALSE	-0.628053	-0.336016
All	`Non-white ethnicity`TRUE	Non-white ethnicity	logical	NA	NA	278	3282	`Non-white ethnicity`TRUE	0.270826	0.101482	2.6687	0.00765216	0.0718504	0.469801	FALSE	Non-white ethnicity	FALSE	FALSE	0.0718504	0.469801
All	`Current smoker`TRUE	Current smoker	logical	NA	NA	329	3282	`Current smoker`TRUE	-0.250108	0.0943125	-2.6519	0.0080426	-0.435025	-0.06519	FALSE	Current smoker	FALSE	FALSE	-0.435025	-0.06519

## Sheet: Figure 3
SUBJECT ID	Drug treatment	COVID-19 Vaccine	Vaccine dose	2nd dose Spike MEP ELISpot (delta SFC/10^6 PBMC)	1st dose Spike MEP ELISpot (delta SFC/10^6 PBMC)
CL001	Infliximab	ChAdOx1 nCoV-19	1		0
CL002	Infliximab	ChAdOx1 nCoV-19	1		0
CL003	Infliximab	BNT162b2	1		0
CL004	Infliximab	BNT162b2	1		0
CL005	Infliximab	ChAdOx1 nCoV-19	1		0
CL006	Infliximab	ChAdOx1 nCoV-19	1		0
CL007	Vedolizumab	BNT162b2	1		0
CL008	Infliximab	ChAdOx1 nCoV-19	1		0
CL009	Infliximab	BNT162b2	1		0
CL010	Vedolizumab	BNT162b2	1		0
CL011	Infliximab	BNT162b2	1		0
CL012	Infliximab	BNT162b2	1		0
CL013	Vedolizumab	BNT162b2	1		0
CL014	Infliximab	ChAdOx1 nCoV-19	1		0
CL015	Infliximab	BNT162b2	1		0
CL016	Infliximab	BNT162b2	2	0	0
CL017	Infliximab	BNT162b2	1		0
CL018	Vedolizumab	BNT162b2	1		0
CL019	Infliximab	BNT162b2	1		0
CL020	Infliximab	BNT162b2	1		0
CL021	Infliximab	BNT162b2	1		0
CL022	Infliximab	BNT162b2	2	0	0
CL023	Infliximab	BNT162b2	1		0
CL024	Infliximab	ChAdOx1 nCoV-19	1		0
CL025	Vedolizumab	BNT162b2	1		0
CL026	Infliximab	BNT162b2	1		0
CL027	Infliximab	BNT162b2	1		0
CL028	Vedolizumab	ChAdOx1 nCoV-19	1		0
CL029	Infliximab	BNT162b2	1		0
CL030	Vedolizumab	BNT162b2	1		0
CL031	Infliximab	BNT162b2	2	0	0
CL032	Infliximab	ChAdOx1 nCoV-19	1		0
CL033	Infliximab	BNT162b2	1		0
CL034	Infliximab	ChAdOx1 nCoV-19	2	37.5	0
CL035	Vedolizumab	ChAdOx1 nCoV-19	1		0
CL036	Infliximab	ChAdOx1 nCoV-19	1		0
CL037	Vedolizumab	ChAdOx1 nCoV-19	1		0
CL038	Infliximab	BNT162b2	1		0
CL039	Infliximab	BNT162b2	1		0
CL040	Infliximab	ChAdOx1 nCoV-19	1		0
CL041	Infliximab	ChAdOx1 nCoV-19	1		0
CL042	Infliximab	ChAdOx1 nCoV-19	1		0
CL043	Vedolizumab	ChAdOx1 nCoV-19	1		0
CL044	Vedolizumab	ChAdOx1 nCoV-19	1		0
CL045	Infliximab	BNT162b2	1		0
CL046	Infliximab	ChAdOx1 nCoV-19	2		0
CL047	Infliximab	BNT162b2	2		0
CL048	Vedolizumab	BNT162b2	2	52.5	0
CL049	Vedolizumab	BNT162b2	1		0
CL050	Infliximab	BNT162b2	1		2.5
CL051	Infliximab	BNT162b2	1		2.5
CL052	Vedolizumab	ChAdOx1 nCoV-19	1		2.5
CL053	Infliximab	BNT162b2	1		2.5
CL054	Vedolizumab	BNT162b2	2	0	2.5
CL055	Infliximab	BNT162b2	2	112.5	2.5
CL056	Vedolizumab	ChAdOx1 nCoV-19	1		2.5
CL057	Infliximab	BNT162b2	1		3
CL058	Infliximab	ChAdOx1 nCoV-19	1		5
CL059	Infliximab	ChAdOx1 nCoV-19	1		5
CL060	Vedolizumab	BNT162b2	1		5
CL061	Infliximab	ChAdOx1 nCoV-19	1		7.5
CL062	Infliximab	BNT162b2	1		7.5
CL063	Infliximab	ChAdOx1 nCoV-19	1		7.5
CL064	Vedolizumab	ChAdOx1 nCoV-19	2	0	7.5
CL065	Infliximab	BNT162b2	1		7.5
CL066	Vedolizumab	BNT162b2	1		7.5
CL067	Infliximab	BNT162b2	1		7.5
CL068	Infliximab	BNT162b2	2		8
CL069	Infliximab	BNT162b2	1		10
CL070	Infliximab	ChAdOx1 nCoV-19	1		10
CL071	Vedolizumab	ChAdOx1 nCoV-19	1		10
CL072	Infliximab	BNT162b2	1		10
CL073	Infliximab	BNT162b2	1		10
CL074	Infliximab	ChAdOx1 nCoV-19	1		10
CL075	Infliximab	ChAdOx1 nCoV-19	1		12.5
CL076	Vedolizumab	BNT162b2	1		12.5
CL077	Infliximab	BNT162b2	2	0	12.5
CL078	Infliximab	BNT162b2	1		12.5
CL079	Vedolizumab	BNT162b2	1		13
CL080	Infliximab	ChAdOx1 nCoV-19	1		15
CL081	Infliximab	ChAdOx1 nCoV-19	1		15
CL082	Infliximab	ChAdOx1 nCoV-19	1		15
CL083	Infliximab	BNT162b2	1		15
CL084	Infliximab	BNT162b2	2	170	15
CL085	Infliximab	BNT162b2	1		15
CL086	Infliximab	BNT162b2	1		15
CL087	Vedolizumab	BNT162b2	1		17.5
CL088	Infliximab	ChAdOx1 nCoV-19	1		17.5
CL089	Infliximab	BNT162b2	1		17.5
CL090	Infliximab	BNT162b2	1		17.5
CL091	Infliximab	ChAdOx1 nCoV-19	1		17.5
CL092	Infliximab	ChAdOx1 nCoV-19	2		17.5
CL093	Infliximab	BNT162b2	1		20
CL094	Vedolizumab	BNT162b2	1		20
CL095	Vedolizumab	BNT162b2	2	305	20
CL096	Vedolizumab	ChAdOx1 nCoV-19	1		22.5
CL097	Infliximab	ChAdOx1 nCoV-19	1		23
CL098	Infliximab	BNT162b2	1		25
CL099	Vedolizumab	ChAdOx1 nCoV-19	2	32.5	25
CL100	Infliximab	ChAdOx1 nCoV-19	1		25
CL101	Infliximab	ChAdOx1 nCoV-19	1		25
CL102	Infliximab	ChAdOx1 nCoV-19	1		25
CL103	Vedolizumab	ChAdOx1 nCoV-19	1		25
CL104	Vedolizumab	BNT162b2	1		27.5
CL105	Vedolizumab	BNT162b2	1		27.5
CL106	Infliximab	ChAdOx1 nCoV-19	1		30
CL107	Infliximab	ChAdOx1 nCoV-19	1		30
CL108	Infliximab	BNT162b2	2	27.5	30
CL109	Infliximab	BNT162b2	1		30
CL110	Infliximab	BNT162b2	1		30
CL111	Vedolizumab	BNT162b2	1		30
CL112	Infliximab	ChAdOx1 nCoV-19	1		30
CL113	Infliximab	BNT162b2	1		32.5
CL114	Infliximab	ChAdOx1 nCoV-19	1		32.5
CL115	Infliximab	ChAdOx1 nCoV-19	2	10	32.5
CL116	Infliximab	ChAdOx1 nCoV-19	2		32.5
CL117	Infliximab	ChAdOx1 nCoV-19	2	10	35
CL118	Vedolizumab	ChAdOx1 nCoV-19	1		35
CL119	Infliximab	ChAdOx1 nCoV-19	1		35
CL120	Vedolizumab	BNT162b2	1		37.5
CL121	Infliximab	ChAdOx1 nCoV-19	1		37.5
CL122	Infliximab	ChAdOx1 nCoV-19	1		40
CL123	Vedolizumab	ChAdOx1 nCoV-19	1		42.5
CL124	Infliximab	ChAdOx1 nCoV-19	1		45
CL125	Infliximab	BNT162b2	1		45
CL126	Vedolizumab	ChAdOx1 nCoV-19	1		45
CL127	Infliximab	ChAdOx1 nCoV-19	1		47.5
CL128	Infliximab	BNT162b2	1		50
CL129	Infliximab	BNT162b2	2	17.5	50
CL130	Infliximab	BNT162b2	2	217.5	50
CL131	Infliximab	BNT162b2	1		52.5
CL132	Vedolizumab	ChAdOx1 nCoV-19	1		55
CL133	Infliximab	BNT162b2	1		55
CL134	Infliximab	ChAdOx1 nCoV-19	1		55
CL135	Infliximab	ChAdOx1 nCoV-19	1		57.5
CL136	Infliximab	BNT162b2	1		60
CL137	Vedolizumab	ChAdOx1 nCoV-19	1		62.5
CL138	Infliximab	ChAdOx1 nCoV-19	1		67.5
CL139	Infliximab	BNT162b2	1		72.5
CL140	Infliximab	BNT162b2	1		80
CL141	Infliximab	ChAdOx1 nCoV-19	1		80
CL142	Infliximab	ChAdOx1 nCoV-19	2	90	82.5
CL143	Infliximab	ChAdOx1 nCoV-19	1		82.5
CL144	Vedolizumab	BNT162b2	1		85
CL145	Infliximab	ChAdOx1 nCoV-19	2	22.5	85
CL146	Vedolizumab	ChAdOx1 nCoV-19	1		87.5
CL147	Vedolizumab	ChAdOx1 nCoV-19	1		87.5
CL148	Infliximab	ChAdOx1 nCoV-19	1		90
CL149	Vedolizumab	ChAdOx1 nCoV-19	1		95
CL150	Vedolizumab	ChAdOx1 nCoV-19	1		95
CL151	Infliximab	ChAdOx1 nCoV-19	1		100
CL152	Vedolizumab	BNT162b2	1		105
CL153	Infliximab	ChAdOx1 nCoV-19	1		110
CL154	Infliximab	ChAdOx1 nCoV-19	1		122.5
CL155	Infliximab	BNT162b2	1		132.5
CL156	Infliximab	ChAdOx1 nCoV-19	1		145
CL157	Infliximab	BNT162b2	1		150
CL158	Infliximab	BNT162b2	1		152.5
CL159	Vedolizumab	ChAdOx1 nCoV-19	1		155
CL160	Infliximab	ChAdOx1 nCoV-19	1		155
CL161	Infliximab	ChAdOx1 nCoV-19	1		165
CL162	Infliximab	ChAdOx1 nCoV-19	1		172.5
CL163	Infliximab	BNT162b2	1		182.5
CL164	Infliximab	ChAdOx1 nCoV-19	1		200
CL165	Infliximab	ChAdOx1 nCoV-19	1		200
CL166	Vedolizumab	ChAdOx1 nCoV-19	1		217.5
CL167	Infliximab	ChAdOx1 nCoV-19	1		222.5
CL168	Vedolizumab	ChAdOx1 nCoV-19	1		227.5
CL169	Infliximab	ChAdOx1 nCoV-19	1		242.5
CL170	Infliximab	ChAdOx1 nCoV-19	1		247.5
CL171	Infliximab	ChAdOx1 nCoV-19	1		247.5
CL172	Vedolizumab	ChAdOx1 nCoV-19	1		247.5
CL173	Vedolizumab	BNT162b2	1		248
CL174	Vedolizumab	ChAdOx1 nCoV-19	1		250
CL175	Infliximab	ChAdOx1 nCoV-19	1		270
CL176	Infliximab	ChAdOx1 nCoV-19	1		312.5
CL177	Vedolizumab	ChAdOx1 nCoV-19	1		385
CL178	Infliximab	BNT162b2	1		920
CL179	Infliximab	BNT162b2	2	80
CL180	Infliximab	BNT162b2	2	267.5
CL181	Infliximab	ChAdOx1 nCoV-19	2	32.5
CL182	Infliximab	BNT162b2	2	22.5
CL183	Infliximab	BNT162b2	2	57.5
CL184	Infliximab	BNT162b2	2	0
CL185	Infliximab	ChAdOx1 nCoV-19	2	72.5
CL186	Vedolizumab	ChAdOx1 nCoV-19	2	62.5
CL187	Infliximab	ChAdOx1 nCoV-19	2	37.5
CL188	Infliximab	BNT162b2	2	0
CL189	Vedolizumab	ChAdOx1 nCoV-19	2	47.5
CL190	Infliximab	BNT162b2	2	10
CL191	Infliximab	ChAdOx1 nCoV-19	2	10
CL192	Infliximab	ChAdOx1 nCoV-19	2	7.5
CL193	Vedolizumab	ChAdOx1 nCoV-19	2	52.5
CL194	Infliximab	ChAdOx1 nCoV-19	2	0
CL195	Infliximab	BNT162b2	2	220
CL196	Infliximab	BNT162b2	2	65
CL197	Vedolizumab	ChAdOx1 nCoV-19	2	167.5
CL198	Infliximab	ChAdOx1 nCoV-19	2	40
CL199	Vedolizumab	BNT162b2	2	20
CL200	Vedolizumab	ChAdOx1 nCoV-19	2	0
CL201	Infliximab	ChAdOx1 nCoV-19	2	22.5
CL202	Infliximab	ChAdOx1 nCoV-19	2	0
CL203	Infliximab	ChAdOx1 nCoV-19	2	15
CL204	Vedolizumab	ChAdOx1 nCoV-19	2	77.5
CL205	Infliximab	BNT162b2	2	477.5
CL206	Infliximab	ChAdOx1 nCoV-19	2	0
CL207	Infliximab	BNT162b2	2	17.5
CL208	Infliximab	BNT162b2	2	1615
CL209	Infliximab	ChAdOx1 nCoV-19	2	10
CL210	Infliximab	ChAdOx1 nCoV-19	2	22.5
CL211	Infliximab	ChAdOx1 nCoV-19	2	0
CL212	Infliximab	ChAdOx1 nCoV-19	2	20
CL213	Infliximab	ChAdOx1 nCoV-19	2	67.5
CL214	Infliximab	ChAdOx1 nCoV-19	2	55
CL215	Infliximab	ChAdOx1 nCoV-19	2	425
CL216	Vedolizumab	ChAdOx1 nCoV-19	2	35
CL217	Infliximab	ChAdOx1 nCoV-19	2	60
CL218	Infliximab	BNT162b2	2	50
CL219	Infliximab	ChAdOx1 nCoV-19	2	5
CL220	Infliximab	ChAdOx1 nCoV-19	2	15
CL221	Infliximab	BNT162b2	2	60
CL222	Infliximab	ChAdOx1 nCoV-19	2	25
CL223	Vedolizumab	BNT162b2	2	0
CL224	Infliximab	ChAdOx1 nCoV-19	2	25
CL225	Infliximab	ChAdOx1 nCoV-19	2	22.5
CL226	Infliximab	BNT162b2	2	27.5
CL227	Infliximab	BNT162b2	2	0
CL228	Infliximab	BNT162b2	2	0
CL229	Infliximab	BNT162b2	2	47.5
CL230	Vedolizumab	BNT162b2	2	27.5
CL231	Infliximab	BNT162b2	2	37.5
CL232	Infliximab	BNT162b2	2	20
CL233	Infliximab	BNT162b2	2	60
CL234	Vedolizumab	BNT162b2	2	20
CL235	Infliximab	BNT162b2	2	37.5
CL236	Infliximab	BNT162b2	2	45
CL237	Infliximab	BNT162b2	2	7.5
CL238	Vedolizumab	BNT162b2	2	0
CL239	Infliximab	BNT162b2	2	55
CL240	Vedolizumab	BNT162b2	2	15
CL241	Infliximab	BNT162b2	2	107.5
CL242	Infliximab	BNT162b2	2	207.5
CL243	Infliximab	BNT162b2	2	135
CL244	Infliximab	BNT162b2	2	2.5
CL245	Infliximab	BNT162b2	2	235
CL246	Infliximab	BNT162b2	2	35
CL247	Infliximab	ChAdOx1 nCoV-19	2	7.5
CL248	Infliximab	BNT162b2	2	55
CL249	Vedolizumab	BNT162b2	2	30
CL250	Infliximab	BNT162b2	2	97.5
CL251	Infliximab	ChAdOx1 nCoV-19	2	30
CL252	Infliximab	ChAdOx1 nCoV-19	2	37.5
CL253	Vedolizumab	ChAdOx1 nCoV-19	2	77.5
CL254	Infliximab	ChAdOx1 nCoV-19	2	0
CL255	Infliximab	ChAdOx1 nCoV-19	2	35
CL256	Infliximab	ChAdOx1 nCoV-19	2	0
CL257	Infliximab	ChAdOx1 nCoV-19	2	0
CL258	Infliximab	BNT162b2	2	0
CL259	Infliximab	ChAdOx1 nCoV-19	2	75
CL260	Infliximab	BNT162b2	2	37.5
CL261	Vedolizumab	BNT162b2	2	157.5
CL262	Infliximab	BNT162b2	2	115
CL263	Infliximab	BNT162b2	2	110
CL264	Infliximab	ChAdOx1 nCoV-19	2	0
CL265	Infliximab	ChAdOx1 nCoV-19	2	0
CL266	Infliximab	ChAdOx1 nCoV-19	2	12.5
CL267	Vedolizumab	BNT162b2	2	40
CL268	Vedolizumab	BNT162b2	2	22.5
CL269	Infliximab	ChAdOx1 nCoV-19	2	57.5
CL270	Infliximab	ChAdOx1 nCoV-19	2	152.5
CL271	Infliximab	BNT162b2	2	0
CL272	Infliximab	ChAdOx1 nCoV-19	2	2.5
CL273	Infliximab	ChAdOx1 nCoV-19	2	80
CL274	Infliximab	BNT162b2	2	77.5
CL275	Infliximab	BNT162b2	2	92.5
CL276	Infliximab	BNT162b2	2	7.5
CL277	Vedolizumab	ChAdOx1 nCoV-19	2	22.5
CL278	Infliximab	BNT162b2	2	82.5
CL279	Infliximab	ChAdOx1 nCoV-19	2	12.5
CL280	Vedolizumab	BNT162b2	2	7.5
CL281	Vedolizumab	BNT162b2	2	137.5
CL282	Infliximab	BNT162b2	2	20

## Sheet: Figure 4
SUBJECT ID	Drug treatment	COVID-19 Vaccine	Vaccine dose	2nd dose Spike MEP ELISpot (delta SFC/10^6 PBMC)	1st dose Spike MEP ELISpot (delta SFC/10^6 PBMC)
CL001	Infliximab	ChAdOx1 nCoV-19	1		0
CL002	Infliximab	ChAdOx1 nCoV-19	1		0
CL003	Infliximab	BNT162b2	1		0
CL004	Infliximab	BNT162b2	1		0
CL005	Infliximab	ChAdOx1 nCoV-19	1		0
CL006	Infliximab	ChAdOx1 nCoV-19	1		0
CL007	Vedolizumab	BNT162b2	1		0
CL008	Infliximab	ChAdOx1 nCoV-19	1		0
CL009	Infliximab	BNT162b2	1		0
CL010	Vedolizumab	BNT162b2	1		0
CL011	Infliximab	BNT162b2	1		0
CL012	Infliximab	BNT162b2	1		0
CL013	Vedolizumab	BNT162b2	1		0
CL014	Infliximab	ChAdOx1 nCoV-19	1		0
CL015	Infliximab	BNT162b2	1		0
CL016	Infliximab	BNT162b2	2	0	0
CL017	Infliximab	BNT162b2	1		0
CL018	Vedolizumab	BNT162b2	1		0
CL019	Infliximab	BNT162b2	1		0
CL020	Infliximab	BNT162b2	1		0
CL021	Infliximab	BNT162b2	1		0
CL022	Infliximab	BNT162b2	2	0	0
CL023	Infliximab	BNT162b2	1		0
CL024	Infliximab	ChAdOx1 nCoV-19	1		0
CL025	Vedolizumab	BNT162b2	1		0
CL026	Infliximab	BNT162b2	1		0
CL027	Infliximab	BNT162b2	1		0
CL028	Vedolizumab	ChAdOx1 nCoV-19	1		0
CL029	Infliximab	BNT162b2	1		0
CL030	Vedolizumab	BNT162b2	1		0
CL031	Infliximab	BNT162b2	2	0	0
CL032	Infliximab	ChAdOx1 nCoV-19	1		0
CL033	Infliximab	BNT162b2	1		0
CL034	Infliximab	ChAdOx1 nCoV-19	2	37.5	0
CL035	Vedolizumab	ChAdOx1 nCoV-19	1		0
CL036	Infliximab	ChAdOx1 nCoV-19	1		0
CL037	Vedolizumab	ChAdOx1 nCoV-19	1		0
CL038	Infliximab	BNT162b2	1		0
CL039	Infliximab	BNT162b2	1		0
CL040	Infliximab	ChAdOx1 nCoV-19	1		0
CL041	Infliximab	ChAdOx1 nCoV-19	1		0
CL042	Infliximab	ChAdOx1 nCoV-19	1		0
CL043	Vedolizumab	ChAdOx1 nCoV-19	1		0
CL044	Vedolizumab	ChAdOx1 nCoV-19	1		0
CL045	Infliximab	BNT162b2	1		0
CL046	Infliximab	ChAdOx1 nCoV-19	2		0
CL047	Infliximab	BNT162b2	2		0
CL048	Vedolizumab	BNT162b2	2	52.5	0
CL049	Vedolizumab	BNT162b2	1		0
CL050	Infliximab	BNT162b2	1		2.5
CL051	Infliximab	BNT162b2	1		2.5
CL052	Vedolizumab	ChAdOx1 nCoV-19	1		2.5
CL053	Infliximab	BNT162b2	1		2.5
CL054	Vedolizumab	BNT162b2	2	0	2.5
CL055	Infliximab	BNT162b2	2	112.5	2.5
CL056	Vedolizumab	ChAdOx1 nCoV-19	1		2.5
CL057	Infliximab	BNT162b2	1		3
CL058	Infliximab	ChAdOx1 nCoV-19	1		5
CL059	Infliximab	ChAdOx1 nCoV-19	1		5
CL060	Vedolizumab	BNT162b2	1		5
CL061	Infliximab	ChAdOx1 nCoV-19	1		7.5
CL062	Infliximab	BNT162b2	1		7.5
CL063	Infliximab	ChAdOx1 nCoV-19	1		7.5
CL064	Vedolizumab	ChAdOx1 nCoV-19	2	0	7.5
CL065	Infliximab	BNT162b2	1		7.5
CL066	Vedolizumab	BNT162b2	1		7.5
CL067	Infliximab	BNT162b2	1		7.5
CL068	Infliximab	BNT162b2	2		8
CL069	Infliximab	BNT162b2	1		10
CL070	Infliximab	ChAdOx1 nCoV-19	1		10
CL071	Vedolizumab	ChAdOx1 nCoV-19	1		10
CL072	Infliximab	BNT162b2	1		10
CL073	Infliximab	BNT162b2	1		10
CL074	Infliximab	ChAdOx1 nCoV-19	1		10
CL075	Infliximab	ChAdOx1 nCoV-19	1		12.5
CL076	Vedolizumab	BNT162b2	1		12.5
CL077	Infliximab	BNT162b2	2	0	12.5
CL078	Infliximab	BNT162b2	1		12.5
CL079	Vedolizumab	BNT162b2	1		13
CL080	Infliximab	ChAdOx1 nCoV-19	1		15
CL081	Infliximab	ChAdOx1 nCoV-19	1		15
CL082	Infliximab	ChAdOx1 nCoV-19	1		15
CL083	Infliximab	BNT162b2	1		15
CL084	Infliximab	BNT162b2	2	170	15
CL085	Infliximab	BNT162b2	1		15
CL086	Infliximab	BNT162b2	1		15
CL087	Vedolizumab	BNT162b2	1		17.5
CL088	Infliximab	ChAdOx1 nCoV-19	1		17.5
CL089	Infliximab	BNT162b2	1		17.5
CL090	Infliximab	BNT162b2	1		17.5
CL091	Infliximab	ChAdOx1 nCoV-19	1		17.5
CL092	Infliximab	ChAdOx1 nCoV-19	2		17.5
CL093	Infliximab	BNT162b2	1		20
CL094	Vedolizumab	BNT162b2	1		20
CL095	Vedolizumab	BNT162b2	2	305	20
CL096	Vedolizumab	ChAdOx1 nCoV-19	1		22.5
CL097	Infliximab	ChAdOx1 nCoV-19	1		23
CL098	Infliximab	BNT162b2	1		25
CL099	Vedolizumab	ChAdOx1 nCoV-19	2	32.5	25
CL100	Infliximab	ChAdOx1 nCoV-19	1		25
CL101	Infliximab	ChAdOx1 nCoV-19	1		25
CL102	Infliximab	ChAdOx1 nCoV-19	1		25
CL103	Vedolizumab	ChAdOx1 nCoV-19	1		25
CL104	Vedolizumab	BNT162b2	1		27.5
CL105	Vedolizumab	BNT162b2	1		27.5
CL106	Infliximab	ChAdOx1 nCoV-19	1		30
CL107	Infliximab	ChAdOx1 nCoV-19	1		30
CL108	Infliximab	BNT162b2	2	27.5	30
CL109	Infliximab	BNT162b2	1		30
CL110	Infliximab	BNT162b2	1		30
CL111	Vedolizumab	BNT162b2	1		30
CL112	Infliximab	ChAdOx1 nCoV-19	1		30
CL113	Infliximab	BNT162b2	1		32.5
CL114	Infliximab	ChAdOx1 nCoV-19	1		32.5
CL115	Infliximab	ChAdOx1 nCoV-19	2	10	32.5
CL116	Infliximab	ChAdOx1 nCoV-19	2		32.5
CL117	Infliximab	ChAdOx1 nCoV-19	2	10	35
CL118	Vedolizumab	ChAdOx1 nCoV-19	1		35
CL119	Infliximab	ChAdOx1 nCoV-19	1		35
CL120	Vedolizumab	BNT162b2	1		37.5
CL121	Infliximab	ChAdOx1 nCoV-19	1		37.5
CL122	Infliximab	ChAdOx1 nCoV-19	1		40
CL123	Vedolizumab	ChAdOx1 nCoV-19	1		42.5
CL124	Infliximab	ChAdOx1 nCoV-19	1		45
CL125	Infliximab	BNT162b2	1		45
CL126	Vedolizumab	ChAdOx1 nCoV-19	1		45
CL127	Infliximab	ChAdOx1 nCoV-19	1		47.5
CL128	Infliximab	BNT162b2	1		50
CL129	Infliximab	BNT162b2	2	17.5	50
CL130	Infliximab	BNT162b2	2	217.5	50
CL131	Infliximab	BNT162b2	1		52.5
CL132	Vedolizumab	ChAdOx1 nCoV-19	1		55
CL133	Infliximab	BNT162b2	1		55
CL134	Infliximab	ChAdOx1 nCoV-19	1		55
CL135	Infliximab	ChAdOx1 nCoV-19	1		57.5
CL136	Infliximab	BNT162b2	1		60
CL137	Vedolizumab	ChAdOx1 nCoV-19	1		62.5
CL138	Infliximab	ChAdOx1 nCoV-19	1		67.5
CL139	Infliximab	BNT162b2	1		72.5
CL140	Infliximab	BNT162b2	1		80
CL141	Infliximab	ChAdOx1 nCoV-19	1		80
CL142	Infliximab	ChAdOx1 nCoV-19	2	90	82.5
CL143	Infliximab	ChAdOx1 nCoV-19	1		82.5
CL144	Vedolizumab	BNT162b2	1		85
CL145	Infliximab	ChAdOx1 nCoV-19	2	22.5	85
CL146	Vedolizumab	ChAdOx1 nCoV-19	1		87.5
CL147	Vedolizumab	ChAdOx1 nCoV-19	1		87.5
CL148	Infliximab	ChAdOx1 nCoV-19	1		90
CL149	Vedolizumab	ChAdOx1 nCoV-19	1		95
CL150	Vedolizumab	ChAdOx1 nCoV-19	1		95
CL151	Infliximab	ChAdOx1 nCoV-19	1		100
CL152	Vedolizumab	BNT162b2	1		105
CL153	Infliximab	ChAdOx1 nCoV-19	1		110
CL154	Infliximab	ChAdOx1 nCoV-19	1		122.5
CL155	Infliximab	BNT162b2	1		132.5
CL156	Infliximab	ChAdOx1 nCoV-19	1		145
CL157	Infliximab	BNT162b2	1		150
CL158	Infliximab	BNT162b2	1		152.5
CL159	Vedolizumab	ChAdOx1 nCoV-19	1		155
CL160	Infliximab	ChAdOx1 nCoV-19	1		155
CL161	Infliximab	ChAdOx1 nCoV-19	1		165
CL162	Infliximab	ChAdOx1 nCoV-19	1		172.5
CL163	Infliximab	BNT162b2	1		182.5
CL164	Infliximab	ChAdOx1 nCoV-19	1		200
CL165	Infliximab	ChAdOx1 nCoV-19	1		200
CL166	Vedolizumab	ChAdOx1 nCoV-19	1		217.5
CL167	Infliximab	ChAdOx1 nCoV-19	1		222.5
CL168	Vedolizumab	ChAdOx1 nCoV-19	1		227.5
CL169	Infliximab	ChAdOx1 nCoV-19	1		242.5
CL170	Infliximab	ChAdOx1 nCoV-19	1		247.5
CL171	Infliximab	ChAdOx1 nCoV-19	1		247.5
CL172	Vedolizumab	ChAdOx1 nCoV-19	1		247.5
CL173	Vedolizumab	BNT162b2	1		248
CL174	Vedolizumab	ChAdOx1 nCoV-19	1		250
CL175	Infliximab	ChAdOx1 nCoV-19	1		270
CL176	Infliximab	ChAdOx1 nCoV-19	1		312.5
CL177	Vedolizumab	ChAdOx1 nCoV-19	1		385
CL178	Infliximab	BNT162b2	1		920
CL179	Infliximab	BNT162b2	2	80
CL180	Infliximab	BNT162b2	2	267.5
CL181	Infliximab	ChAdOx1 nCoV-19	2	32.5
CL182	Infliximab	BNT162b2	2	22.5
CL183	Infliximab	BNT162b2	2	57.5
CL184	Infliximab	BNT162b2	2	0
CL185	Infliximab	ChAdOx1 nCoV-19	2	72.5
CL186	Vedolizumab	ChAdOx1 nCoV-19	2	62.5
CL187	Infliximab	ChAdOx1 nCoV-19	2	37.5
CL188	Infliximab	BNT162b2	2	0
CL189	Vedolizumab	ChAdOx1 nCoV-19	2	47.5
CL190	Infliximab	BNT162b2	2	10
CL191	Infliximab	ChAdOx1 nCoV-19	2	10
CL192	Infliximab	ChAdOx1 nCoV-19	2	7.5
CL193	Vedolizumab	ChAdOx1 nCoV-19	2	52.5
CL194	Infliximab	ChAdOx1 nCoV-19	2	0
CL195	Infliximab	BNT162b2	2	220
CL196	Infliximab	BNT162b2	2	65
CL197	Vedolizumab	ChAdOx1 nCoV-19	2	167.5
CL198	Infliximab	ChAdOx1 nCoV-19	2	40
CL199	Vedolizumab	BNT162b2	2	20
CL200	Vedolizumab	ChAdOx1 nCoV-19	2	0
CL201	Infliximab	ChAdOx1 nCoV-19	2	22.5
CL202	Infliximab	ChAdOx1 nCoV-19	2	0
CL203	Infliximab	ChAdOx1 nCoV-19	2	15
CL204	Vedolizumab	ChAdOx1 nCoV-19	2	77.5
CL205	Infliximab	BNT162b2	2	477.5
CL206	Infliximab	ChAdOx1 nCoV-19	2	0
CL207	Infliximab	BNT162b2	2	17.5
CL208	Infliximab	BNT162b2	2	1615
CL209	Infliximab	ChAdOx1 nCoV-19	2	10
CL210	Infliximab	ChAdOx1 nCoV-19	2	22.5
CL211	Infliximab	ChAdOx1 nCoV-19	2	0
CL212	Infliximab	ChAdOx1 nCoV-19	2	20
CL213	Infliximab	ChAdOx1 nCoV-19	2	67.5
CL214	Infliximab	ChAdOx1 nCoV-19	2	55
CL215	Infliximab	ChAdOx1 nCoV-19	2	425
CL216	Vedolizumab	ChAdOx1 nCoV-19	2	35
CL217	Infliximab	ChAdOx1 nCoV-19	2	60
CL218	Infliximab	BNT162b2	2	50
CL219	Infliximab	ChAdOx1 nCoV-19	2	5
CL220	Infliximab	ChAdOx1 nCoV-19	2	15
CL221	Infliximab	BNT162b2	2	60
CL222	Infliximab	ChAdOx1 nCoV-19	2	25
CL223	Vedolizumab	BNT162b2	2	0
CL224	Infliximab	ChAdOx1 nCoV-19	2	25
CL225	Infliximab	ChAdOx1 nCoV-19	2	22.5
CL226	Infliximab	BNT162b2	2	27.5
CL227	Infliximab	BNT162b2	2	0
CL228	Infliximab	BNT162b2	2	0
CL229	Infliximab	BNT162b2	2	47.5
CL230	Vedolizumab	BNT162b2	2	27.5
CL231	Infliximab	BNT162b2	2	37.5
CL232	Infliximab	BNT162b2	2	20
CL233	Infliximab	BNT162b2	2	60
CL234	Vedolizumab	BNT162b2	2	20
CL235	Infliximab	BNT162b2	2	37.5
CL236	Infliximab	BNT162b2	2	45
CL237	Infliximab	BNT162b2	2	7.5
CL238	Vedolizumab	BNT162b2	2	0
CL239	Infliximab	BNT162b2	2	55
CL240	Vedolizumab	BNT162b2	2	15
CL241	Infliximab	BNT162b2	2	107.5
CL242	Infliximab	BNT162b2	2	207.5
CL243	Infliximab	BNT162b2	2	135
CL244	Infliximab	BNT162b2	2	2.5
CL245	Infliximab	BNT162b2	2	235
CL246	Infliximab	BNT162b2	2	35
CL247	Infliximab	ChAdOx1 nCoV-19	2	7.5
CL248	Infliximab	BNT162b2	2	55
CL249	Vedolizumab	BNT162b2	2	30
CL250	Infliximab	BNT162b2	2	97.5
CL251	Infliximab	ChAdOx1 nCoV-19	2	30
CL252	Infliximab	ChAdOx1 nCoV-19	2	37.5
CL253	Vedolizumab	ChAdOx1 nCoV-19	2	77.5
CL254	Infliximab	ChAdOx1 nCoV-19	2	0
CL255	Infliximab	ChAdOx1 nCoV-19	2	35
CL256	Infliximab	ChAdOx1 nCoV-19	2	0
CL257	Infliximab	ChAdOx1 nCoV-19	2	0
CL258	Infliximab	BNT162b2	2	0
CL259	Infliximab	ChAdOx1 nCoV-19	2	75
CL260	Infliximab	BNT162b2	2	37.5
CL261	Vedolizumab	BNT162b2	2	157.5
CL262	Infliximab	BNT162b2	2	115
CL263	Infliximab	BNT162b2	2	110
CL264	Infliximab	ChAdOx1 nCoV-19	2	0
CL265	Infliximab	ChAdOx1 nCoV-19	2	0
CL266	Infliximab	ChAdOx1 nCoV-19	2	12.5
CL267	Vedolizumab	BNT162b2	2	40
CL268	Vedolizumab	BNT162b2	2	22.5
CL269	Infliximab	ChAdOx1 nCoV-19	2	57.5
CL270	Infliximab	ChAdOx1 nCoV-19	2	152.5
CL271	Infliximab	BNT162b2	2	0
CL272	Infliximab	ChAdOx1 nCoV-19	2	2.5
CL273	Infliximab	ChAdOx1 nCoV-19	2	80
CL274	Infliximab	BNT162b2	2	77.5
CL275	Infliximab	BNT162b2	2	92.5
CL276	Infliximab	BNT162b2	2	7.5
CL277	Vedolizumab	ChAdOx1 nCoV-19	2	22.5
CL278	Infliximab	BNT162b2	2	82.5
CL279	Infliximab	ChAdOx1 nCoV-19	2	12.5
CL280	Vedolizumab	BNT162b2	2	7.5
CL281	Vedolizumab	BNT162b2	2	137.5
CL282	Infliximab	BNT162b2	2	20

## Sheet: Figure 5
id	weeks_since_first_dose	weeks_since_second_dose	biologic	biologic_combo	vaccine	prior_infection	anti_s	infection_post_second_dose
1376	1.71429	-6.28571	Vedolizumab	Vedolizumab without immunomodulator	ChAdOx1 nCoV-19	FALSE	2.9	FALSE
1376	9.71429	1.71429	Vedolizumab	Vedolizumab without immunomodulator	ChAdOx1 nCoV-19	FALSE	1204	FALSE
1376	18	10	Vedolizumab	Vedolizumab without immunomodulator	ChAdOx1 nCoV-19	FALSE	625	FALSE
1209	-5.28571	-15.1369	Infliximab	Infliximab without immunomodulator	BNT162b2	FALSE	0.4	FALSE
1209	2.85714	-6.99405	Infliximab	Infliximab without immunomodulator	BNT162b2	FALSE	16.9	FALSE
1209	10.8512	1	Infliximab	Infliximab without immunomodulator	BNT162b2	FALSE	43.2	FALSE
1209	18.8512	9	Infliximab	Infliximab without immunomodulator	BNT162b2	FALSE	516	FALSE
1209	26.8512	17	Infliximab	Infliximab without immunomodulator	BNT162b2	FALSE	151	FALSE
4879	-4.28571	-15.1369	Infliximab	Infliximab with immunomodulator	ChAdOx1 nCoV-19	FALSE	0.4	FALSE
4879	11.7083	0.857143	Infliximab	Infliximab with immunomodulator	ChAdOx1 nCoV-19	FALSE	2.8	FALSE
4879	19.4226	8.57143	Infliximab	Infliximab with immunomodulator	ChAdOx1 nCoV-19	FALSE	88.6	FALSE
1642	-2.71429	-14.8512	Vedolizumab	Vedolizumab without immunomodulator	ChAdOx1 nCoV-19	FALSE	0.4	FALSE
4469	-3.42857	-14.5655	Vedolizumab	Vedolizumab without immunomodulator	ChAdOx1 nCoV-19	FALSE	0.4	FALSE
4469	4.57143	-6.56548	Vedolizumab	Vedolizumab without immunomodulator	ChAdOx1 nCoV-19	FALSE	333	FALSE
4469	12.7083	1.57143	Vedolizumab	Vedolizumab without immunomodulator	ChAdOx1 nCoV-19	FALSE	4698	FALSE
4469	20.8512	9.71429	Vedolizumab	Vedolizumab without immunomodulator	ChAdOx1 nCoV-19	FALSE	1204	FALSE
4469	28.8512	17.7143	Vedolizumab	Vedolizumab without immunomodulator	ChAdOx1 nCoV-19	FALSE	364	FALSE
3057	-3.42857	-15.2798	Vedolizumab	Vedolizumab without immunomodulator	ChAdOx1 nCoV-19	FALSE	0.4	FALSE
3057	4.71429	-7.1369	Vedolizumab	Vedolizumab without immunomodulator	ChAdOx1 nCoV-19	FALSE	38	FALSE
3057	8.70833	-3.14286	Vedolizumab	Vedolizumab without immunomodulator	ChAdOx1 nCoV-19	FALSE	149	FALSE
3057	12.2798	0.428571	Vedolizumab	Vedolizumab without immunomodulator	ChAdOx1 nCoV-19	FALSE	171	FALSE
3057	12.2798	0.428571	Vedolizumab	Vedolizumab without immunomodulator	ChAdOx1 nCoV-19	FALSE	171	FALSE
3057	12.2798	0.428571	Vedolizumab	Vedolizumab without immunomodulator	ChAdOx1 nCoV-19	FALSE	171	FALSE
3057	12.2798	0.428571	Vedolizumab	Vedolizumab without immunomodulator	ChAdOx1 nCoV-19	FALSE	171	FALSE
3057	12.2798	0.428571	Vedolizumab	Vedolizumab without immunomodulator	ChAdOx1 nCoV-19	FALSE	171	FALSE
3057	12.2798	0.428571	Vedolizumab	Vedolizumab without immunomodulator	ChAdOx1 nCoV-19	FALSE	171	FALSE
3057	12.2798	0.428571	Vedolizumab	Vedolizumab without immunomodulator	ChAdOx1 nCoV-19	FALSE	171	FALSE
3057	12.2798	0.428571	Vedolizumab	Vedolizumab without immunomodulator	ChAdOx1 nCoV-19	FALSE	171	FALSE
3057	20.2798	8.42857	Vedolizumab	Vedolizumab without immunomodulator	ChAdOx1 nCoV-19	FALSE	868	FALSE
4704	-7.14286	-17.5655	Infliximab	Infliximab with immunomodulator	BNT162b2	TRUE	5.3	FALSE
4704	0.714286	-9.70833	Infliximab	Infliximab with immunomodulator	BNT162b2	TRUE	2.2	FALSE
4704	8.85119	-1.57143	Infliximab	Infliximab with immunomodulator	BNT162b2	TRUE	750	FALSE
4704	16.994	6.57143	Infliximab	Infliximab with immunomodulator	BNT162b2	TRUE	1623	FALSE
4704	26.2798	15.8571	Infliximab	Infliximab with immunomodulator	BNT162b2	TRUE	191	FALSE
6067	-0.428571	-11.5655	Infliximab	Infliximab with immunomodulator	ChAdOx1 nCoV-19	FALSE	0.4	FALSE
6067	5.57143	-5.56548	Infliximab	Infliximab with immunomodulator	ChAdOx1 nCoV-19	FALSE	5.1	FALSE
6067	11.5655	0.428571	Infliximab	Infliximab with immunomodulator	ChAdOx1 nCoV-19	FALSE	8.2	FALSE
6067	24.1369	13	Infliximab	Infliximab with immunomodulator	ChAdOx1 nCoV-19	FALSE	27.9	FALSE
6067	29.994	18.8571	Infliximab	Infliximab with immunomodulator	ChAdOx1 nCoV-19	FALSE	29.4	FALSE
3332	-9.28571	-20.2798	Infliximab	Infliximab without immunomodulator	ChAdOx1 nCoV-19	FALSE	0.4	FALSE
3332	7.85119	-3.14286	Infliximab	Infliximab without immunomodulator	ChAdOx1 nCoV-19	FALSE	0.3	FALSE
3332	15.8512	4.85714	Infliximab	Infliximab without immunomodulator	ChAdOx1 nCoV-19	FALSE	2.7	FALSE
247	-1.28571	-12.4226	Infliximab	Infliximab without immunomodulator	BNT162b2	FALSE	0.4	FALSE
247	14.7083	3.57143	Infliximab	Infliximab without immunomodulator	BNT162b2	FALSE	1155	FALSE
247	22.7083	11.5714	Infliximab	Infliximab without immunomodulator	BNT162b2	FALSE	229	FALSE
4463	0.571429	-9.42262	Infliximab	Infliximab with immunomodulator	BNT162b2	FALSE	0.4	FALSE
4463	8.57143	-1.42262	Infliximab	Infliximab with immunomodulator	BNT162b2	FALSE	7.1	FALSE
4463	16.5655	6.57143	Infliximab	Infliximab with immunomodulator	BNT162b2	FALSE	1074	FALSE
4463	24.5655	14.5714	Infliximab	Infliximab with immunomodulator	BNT162b2	FALSE	216	FALSE
1993	-4	-14.994	Vedolizumab	Vedolizumab without immunomodulator	BNT162b2	FALSE	0.4	FALSE
3688	0.571429	-9.85714	Infliximab	Infliximab with immunomodulator	BNT162b2	FALSE	0.3	FALSE
3688	9.42857	-1	Infliximab	Infliximab with immunomodulator	BNT162b2	TRUE	2501	FALSE
4227	-0.857143	-11.8512	Vedolizumab	Vedolizumab without immunomodulator	ChAdOx1 nCoV-19	TRUE	0.4	FALSE
4227	9.27976	-1.71429	Vedolizumab	Vedolizumab without immunomodulator	ChAdOx1 nCoV-19	TRUE	39	FALSE
4227	17.2798	6.28571	Vedolizumab	Vedolizumab without immunomodulator	ChAdOx1 nCoV-19	TRUE	2497	FALSE
4227	25.4226	14.4286	Vedolizumab	Vedolizumab without immunomodulator	ChAdOx1 nCoV-19	TRUE	1201	FALSE
2970	-1.28571	-13.2798	Infliximab	Infliximab with immunomodulator	ChAdOx1 nCoV-19	FALSE	0.4	TRUE
2970	6.71429	-5.27976	Infliximab	Infliximab with immunomodulator	ChAdOx1 nCoV-19	FALSE	16.3	TRUE
2970	14.7083	2.71429	Infliximab	Infliximab with immunomodulator	ChAdOx1 nCoV-19	FALSE	402	TRUE
2970	22.7083	10.7143	Infliximab	Infliximab with immunomodulator	ChAdOx1 nCoV-19	FALSE	79.7	TRUE
2970	30.7083	18.7143	Infliximab	Infliximab with immunomodulator	ChAdOx1 nCoV-19	TRUE	4274	TRUE
2229	1.14286	-10.2798	Vedolizumab	Vedolizumab without immunomodulator	ChAdOx1 nCoV-19	TRUE	14399	FALSE
2229	12.7083	1.28571	Vedolizumab	Vedolizumab without immunomodulator	ChAdOx1 nCoV-19	TRUE	23193	FALSE
7220	-3.42857	-14.1369	Infliximab	Infliximab with immunomodulator	ChAdOx1 nCoV-19	FALSE	0.4	FALSE
7220	4.57143	-6.1369	Infliximab	Infliximab with immunomodulator	ChAdOx1 nCoV-19	FALSE	10.9	FALSE
7220	12.5655	1.85714	Infliximab	Infliximab with immunomodulator	ChAdOx1 nCoV-19	FALSE	684	FALSE
7220	20.5655	9.85714	Infliximab	Infliximab with immunomodulator	ChAdOx1 nCoV-19	FALSE	177	FALSE
7220	28.5655	17.8571	Infliximab	Infliximab with immunomodulator	ChAdOx1 nCoV-19	FALSE	63.3	FALSE
3162	-3.85714	-13.2798	Infliximab	Infliximab with immunomodulator	BNT162b2	FALSE	0.4	FALSE
3162	3.85714	-5.56548	Infliximab	Infliximab with immunomodulator	BNT162b2	FALSE	71.4	FALSE
3162	12.1369	2.71429	Infliximab	Infliximab with immunomodulator	BNT162b2	FALSE	208	FALSE
3162	20.1369	10.7143	Infliximab	Infliximab with immunomodulator	BNT162b2	FALSE	72.4	FALSE
3162	28.1369	18.7143	Infliximab	Infliximab with immunomodulator	BNT162b2	FALSE	24.3	FALSE
746	-3.57143	-14.1369	Vedolizumab	Vedolizumab with immunomodulator	ChAdOx1 nCoV-19	FALSE	0.4	FALSE
746	4.85714	-5.70833	Vedolizumab	Vedolizumab with immunomodulator	ChAdOx1 nCoV-19	FALSE	209	FALSE
746	13.4226	2.85714	Vedolizumab	Vedolizumab with immunomodulator	ChAdOx1 nCoV-19	FALSE	8055	FALSE
746	21.4226	10.8571	Vedolizumab	Vedolizumab with immunomodulator	ChAdOx1 nCoV-19	FALSE	2981	FALSE
1522	-8	-16.1369	Infliximab	Infliximab without immunomodulator	ChAdOx1 nCoV-19	FALSE	0.4	FALSE
1522	3.99405	-4.14286	Infliximab	Infliximab without immunomodulator	ChAdOx1 nCoV-19	FALSE	5.6	FALSE
1522	14.994	6.85714	Infliximab	Infliximab without immunomodulator	ChAdOx1 nCoV-19	FALSE	6	FALSE
3708	-2.71429	-14.5655	Infliximab	Infliximab with immunomodulator	ChAdOx1 nCoV-19	FALSE	0.4	FALSE
3708	5.28571	-6.56548	Infliximab	Infliximab with immunomodulator	ChAdOx1 nCoV-19	FALSE	9.6	FALSE
3708	13.2798	1.42857	Infliximab	Infliximab with immunomodulator	ChAdOx1 nCoV-19	FALSE	2100	FALSE
3708	21.2798	9.42857	Infliximab	Infliximab with immunomodulator	ChAdOx1 nCoV-19	FALSE	337	FALSE
6401	-10	-18.7083	Infliximab	Infliximab with immunomodulator	ChAdOx1 nCoV-19	FALSE	0.4	FALSE
6401	5.99405	-2.71429	Infliximab	Infliximab with immunomodulator	ChAdOx1 nCoV-19	FALSE	5.5	FALSE
6743	-4.71429	-16.2798	Infliximab	Infliximab with immunomodulator	BNT162b2	FALSE	0.4	FALSE
6743	11.4226	-0.142857	Infliximab	Infliximab with immunomodulator	BNT162b2	FALSE	0.3	FALSE
6743	19.4226	7.85714	Infliximab	Infliximab with immunomodulator	BNT162b2	FALSE	657	FALSE
2738	-1.71429	-12.7083	Infliximab	Infliximab with immunomodulator	ChAdOx1 nCoV-19	FALSE	0.4	FALSE
2738	14.5655	3.57143	Infliximab	Infliximab with immunomodulator	ChAdOx1 nCoV-19	FALSE	1207	FALSE
3031	0.142857	NA	Infliximab	Infliximab with immunomodulator	BNT162b2	FALSE	0.4	FALSE
3031	12.2798	NA	Infliximab	Infliximab with immunomodulator	BNT162b2	FALSE	1124	FALSE
3031	18.2798	NA	Infliximab	Infliximab with immunomodulator	BNT162b2	FALSE	641	FALSE
3031	24.2798	NA	Infliximab	Infliximab with immunomodulator	BNT162b2	FALSE	166	FALSE
1071	-3.28571	-15.2798	Vedolizumab	Vedolizumab without immunomodulator	BNT162b2	FALSE	0.4	FALSE
1071	4.57143	-7.42262	Vedolizumab	Vedolizumab without immunomodulator	BNT162b2	FALSE	339	FALSE
1071	12.5655	0.571429	Vedolizumab	Vedolizumab without immunomodulator	BNT162b2	FALSE	769	FALSE
1071	20.5655	8.57143	Vedolizumab	Vedolizumab without immunomodulator	BNT162b2	FALSE	18449	FALSE
3067	-7.71429	-18.7083	Infliximab	Infliximab without immunomodulator	ChAdOx1 nCoV-19	FALSE	0.4	FALSE
3067	8.27976	-2.71429	Infliximab	Infliximab without immunomodulator	ChAdOx1 nCoV-19	FALSE	5.7	FALSE
3067	16.2798	5.28571	Infliximab	Infliximab without immunomodulator	ChAdOx1 nCoV-19	FALSE	591	FALSE
3067	24.2798	13.2857	Infliximab	Infliximab without immunomodulator	ChAdOx1 nCoV-19	FALSE	198	FALSE
7165	-2.71429	-13.7083	Infliximab	Infliximab with immunomodulator	BNT162b2	TRUE	0.4	FALSE
7165	5.14286	-5.85119	Infliximab	Infliximab with immunomodulator	BNT162b2	TRUE	1.1	FALSE
7165	13.1369	2.14286	Infliximab	Infliximab with immunomodulator	BNT162b2	TRUE	1928	FALSE
7165	20.2798	9.28571	Infliximab	Infliximab with immunomodulator	BNT162b2	TRUE	224	FALSE
4755	-8.28571	-21.5655	Infliximab	Infliximab with immunomodulator	ChAdOx1 nCoV-19	TRUE	0.8	FALSE
4755	-0.285714	-13.5655	Infliximab	Infliximab with immunomodulator	ChAdOx1 nCoV-19	TRUE	0.9	FALSE
4755	7.71429	-5.56548	Infliximab	Infliximab with immunomodulator	ChAdOx1 nCoV-19	TRUE	371	FALSE
4755	15.7083	2.42857	Infliximab	Infliximab with immunomodulator	ChAdOx1 nCoV-19	TRUE	277	FALSE
4755	23.7083	10.4286	Infliximab	Infliximab with immunomodulator	ChAdOx1 nCoV-19	TRUE	207	FALSE
4755	31.8512	18.5714	Infliximab	Infliximab with immunomodulator	ChAdOx1 nCoV-19	TRUE	152	FALSE
5619	-3.14286	-14.994	Vedolizumab	Vedolizumab with immunomodulator	BNT162b2	FALSE	0.4	FALSE
5619	5.14286	-6.70833	Vedolizumab	Vedolizumab with immunomodulator	BNT162b2	FALSE	86.8	FALSE
5619	12.994	1.14286	Vedolizumab	Vedolizumab with immunomodulator	BNT162b2	FALSE	23203	FALSE
5619	20.8512	9	Vedolizumab	Vedolizumab with immunomodulator	BNT162b2	FALSE	5746	FALSE
5004	-4.71429	-16.7083	Infliximab	Infliximab with immunomodulator	BNT162b2	FALSE	0.4	FALSE
5004	10.8512	-1.14286	Infliximab	Infliximab with immunomodulator	BNT162b2	FALSE	4	FALSE
5004	18.8512	6.85714	Infliximab	Infliximab with immunomodulator	BNT162b2	FALSE	429	FALSE
5004	26.994	15	Infliximab	Infliximab with immunomodulator	BNT162b2	FALSE	74.3	FALSE
7065	-6.71429	-18.1369	Vedolizumab	Vedolizumab without immunomodulator	ChAdOx1 nCoV-19	FALSE	0.4	TRUE
7065	9.27976	-2.14286	Vedolizumab	Vedolizumab without immunomodulator	ChAdOx1 nCoV-19	FALSE	93.7	TRUE
7065	17.5655	6.14286	Vedolizumab	Vedolizumab without immunomodulator	ChAdOx1 nCoV-19	FALSE	635	TRUE
6369	-1	-10.1369	Infliximab	Infliximab with immunomodulator	ChAdOx1 nCoV-19	FALSE	0.4	FALSE
6369	6.99405	-2.14286	Infliximab	Infliximab with immunomodulator	ChAdOx1 nCoV-19	FALSE	1.5	FALSE
6369	15.1369	6	Infliximab	Infliximab with immunomodulator	ChAdOx1 nCoV-19	TRUE	13.5	FALSE
6369	23.1369	14	Infliximab	Infliximab with immunomodulator	ChAdOx1 nCoV-19	TRUE	7	FALSE
3349	1	-9.99405	Infliximab	Infliximab without immunomodulator	BNT162b2	FALSE	0.4	FALSE
3349	8.85714	-2.1369	Infliximab	Infliximab without immunomodulator	BNT162b2	FALSE	1.7	FALSE
3349	16.8512	5.85714	Infliximab	Infliximab without immunomodulator	BNT162b2	FALSE	886	FALSE
3349	24.8512	13.8571	Infliximab	Infliximab without immunomodulator	BNT162b2	FALSE	225	FALSE
3349	32.8512	21.8571	Infliximab	Infliximab without immunomodulator	BNT162b2	FALSE	84.9	FALSE
2106	-2.85714	-11.994	Infliximab	Infliximab without immunomodulator	ChAdOx1 nCoV-19	FALSE	0.4	FALSE
2106	5.14286	-3.99405	Infliximab	Infliximab without immunomodulator	ChAdOx1 nCoV-19	FALSE	0.4	FALSE
2106	15.4226	6.28571	Infliximab	Infliximab without immunomodulator	ChAdOx1 nCoV-19	FALSE	10.8	FALSE
2106	25.4226	16.2857	Infliximab	Infliximab without immunomodulator	ChAdOx1 nCoV-19	FALSE	1.4	FALSE
3527	4	-3.71429	Infliximab	Infliximab with immunomodulator	BNT162b2	FALSE	1.2	FALSE
3527	10	2.28571	Infliximab	Infliximab with immunomodulator	BNT162b2	FALSE	213	FALSE
3527	17.1369	9.42262	Infliximab	Infliximab with immunomodulator	BNT162b2	FALSE	75.3	FALSE
3527	27.4226	19.7083	Infliximab	Infliximab with immunomodulator	BNT162b2	FALSE	9.3	FALSE
3527	33.4226	25.7083	Infliximab	Infliximab with immunomodulator	BNT162b2	FALSE	3.8	FALSE
6231	-3.14286	-13.994	Infliximab	Infliximab with immunomodulator	BNT162b2	FALSE	0.4	FALSE
6231	4.85714	-5.99405	Infliximab	Infliximab with immunomodulator	BNT162b2	FALSE	1.4	FALSE
6231	12.994	2.14286	Infliximab	Infliximab with immunomodulator	BNT162b2	FALSE	825	FALSE
6231	21.1369	10.2857	Infliximab	Infliximab with immunomodulator	BNT162b2	FALSE	164	FALSE
6231	28.1369	17.2857	Infliximab	Infliximab with immunomodulator	BNT162b2	FALSE	54	FALSE
1919	0.857143	-10.5655	Vedolizumab	Vedolizumab without immunomodulator	BNT162b2	FALSE	0.4	FALSE
1919	9.14286	-2.27976	Vedolizumab	Vedolizumab without immunomodulator	BNT162b2	FALSE	8.9	FALSE
1919	17.1369	5.71429	Vedolizumab	Vedolizumab without immunomodulator	BNT162b2	FALSE	2313	FALSE
1919	24.994	13.5714	Vedolizumab	Vedolizumab without immunomodulator	BNT162b2	FALSE	775	FALSE
1919	33.1369	21.7143	Vedolizumab	Vedolizumab without immunomodulator	BNT162b2	FALSE	465	FALSE
4975	-8.14286	NA	Vedolizumab	Vedolizumab without immunomodulator	ChAdOx1 nCoV-19	TRUE	1.1	FALSE
4975	7.99405	NA	Vedolizumab	Vedolizumab without immunomodulator	ChAdOx1 nCoV-19	TRUE	555	FALSE
1816	0.142857	-9.28571	Infliximab	Infliximab with immunomodulator	ChAdOx1 nCoV-19	FALSE	0.4	FALSE
1816	7.85714	-1.57143	Infliximab	Infliximab with immunomodulator	ChAdOx1 nCoV-19	FALSE	0.4	FALSE
1816	15.8512	6.42262	Infliximab	Infliximab with immunomodulator	ChAdOx1 nCoV-19	FALSE	1.1	FALSE
1816	23.8512	14.4226	Infliximab	Infliximab with immunomodulator	ChAdOx1 nCoV-19	FALSE	0.3	FALSE
1816	31.8512	22.4226	Infliximab	Infliximab with immunomodulator	ChAdOx1 nCoV-19	FALSE	0.3	FALSE
6586	2	-7.28571	Infliximab	Infliximab with immunomodulator	BNT162b2	FALSE	4.5	FALSE
1081	-3.42857	-14.5655	Infliximab	Infliximab with immunomodulator	ChAdOx1 nCoV-19	FALSE	0.4	FALSE
1081	9.27976	-1.85714	Infliximab	Infliximab with immunomodulator	ChAdOx1 nCoV-19	FALSE	2.8	FALSE
1081	12.5655	1.42857	Infliximab	Infliximab with immunomodulator	ChAdOx1 nCoV-19	FALSE	397	FALSE
1081	28.4226	17.2857	Infliximab	Infliximab with immunomodulator	ChAdOx1 nCoV-19	FALSE	44.4	FALSE
927	-2.28571	-14.2798	Vedolizumab	Vedolizumab with immunomodulator	ChAdOx1 nCoV-19	FALSE	0.4	TRUE
5784	-8.85714	NA	Infliximab	Infliximab without immunomodulator	ChAdOx1 nCoV-19	FALSE	0.4	FALSE
5784	7.1369	NA	Infliximab	Infliximab without immunomodulator	ChAdOx1 nCoV-19	FALSE	11.7	FALSE
5784	15.1369	NA	Infliximab	Infliximab without immunomodulator	ChAdOx1 nCoV-19	FALSE	16.2	FALSE
142	3	-8.27976	Vedolizumab	Vedolizumab without immunomodulator	ChAdOx1 nCoV-19	FALSE	0.9	FALSE
142	11.1369	-0.142857	Vedolizumab	Vedolizumab without immunomodulator	ChAdOx1 nCoV-19	FALSE	13.8	FALSE
142	19.5655	8.28571	Vedolizumab	Vedolizumab without immunomodulator	ChAdOx1 nCoV-19	FALSE	442	FALSE
4456	-5.14286	-16.7083	Infliximab	Infliximab without immunomodulator	ChAdOx1 nCoV-19	FALSE	0.4	FALSE
4456	2.85714	-8.70833	Infliximab	Infliximab without immunomodulator	ChAdOx1 nCoV-19	FALSE	2.2	FALSE
4456	10.8512	-0.714286	Infliximab	Infliximab without immunomodulator	ChAdOx1 nCoV-19	FALSE	1.8	FALSE
4867	-3	-12.8512	Infliximab	Infliximab with immunomodulator	ChAdOx1 nCoV-19	FALSE	0.4	FALSE
4867	5	-4.85119	Infliximab	Infliximab with immunomodulator	ChAdOx1 nCoV-19	FALSE	77	FALSE
4867	13.1369	3.28571	Infliximab	Infliximab with immunomodulator	ChAdOx1 nCoV-19	FALSE	2987	FALSE
4867	21.8512	12	Infliximab	Infliximab with immunomodulator	ChAdOx1 nCoV-19	FALSE	438	FALSE
4867	29.8512	20	Infliximab	Infliximab with immunomodulator	ChAdOx1 nCoV-19	FALSE	170	FALSE
6421	8.85714	-2.70833	Vedolizumab	Vedolizumab without immunomodulator	ChAdOx1 nCoV-19	FALSE	18.7	FALSE
6421	16.8512	5.28571	Vedolizumab	Vedolizumab without immunomodulator	ChAdOx1 nCoV-19	FALSE	677	FALSE
6421	24.8512	13.2857	Vedolizumab	Vedolizumab without immunomodulator	ChAdOx1 nCoV-19	FALSE	234	FALSE
3798	-4.28571	-18.8512	Vedolizumab	Vedolizumab without immunomodulator	ChAdOx1 nCoV-19	TRUE	18.4	FALSE
308	-0.714286	-12.7083	Vedolizumab	Vedolizumab without immunomodulator	ChAdOx1 nCoV-19	FALSE	0.4	FALSE
308	11.2798	-0.714286	Vedolizumab	Vedolizumab without immunomodulator	ChAdOx1 nCoV-19	FALSE	48.2	FALSE
308	15.2798	3.28571	Vedolizumab	Vedolizumab without immunomodulator	ChAdOx1 nCoV-19	FALSE	1372	FALSE
308	23.2798	11.2857	Vedolizumab	Vedolizumab without immunomodulator	ChAdOx1 nCoV-19	FALSE	630	FALSE
1582	-4.85714	-15.8512	Vedolizumab	Vedolizumab without immunomodulator	ChAdOx1 nCoV-19	FALSE	0.4	FALSE
1582	3.14286	-7.85119	Vedolizumab	Vedolizumab without immunomodulator	ChAdOx1 nCoV-19	FALSE	1.9	FALSE
1582	7.1369	-3.85714	Vedolizumab	Vedolizumab without immunomodulator	ChAdOx1 nCoV-19	FALSE	17.7	FALSE
1582	11.1369	0.142857	Vedolizumab	Vedolizumab without immunomodulator	ChAdOx1 nCoV-19	FALSE	15.7	FALSE
1582	19.1369	8.14286	Vedolizumab	Vedolizumab without immunomodulator	ChAdOx1 nCoV-19	FALSE	718	FALSE
1328	-0.285714	-11.2798	Infliximab	Infliximab with immunomodulator	ChAdOx1 nCoV-19	FALSE	0.4	FALSE
1328	5.71429	-5.27976	Infliximab	Infliximab with immunomodulator	ChAdOx1 nCoV-19	FALSE	4.2	FALSE
1328	14.994	4	Infliximab	Infliximab with immunomodulator	ChAdOx1 nCoV-19	FALSE	640	FALSE
1328	20.7083	9.71429	Infliximab	Infliximab with immunomodulator	ChAdOx1 nCoV-19	FALSE	218	FALSE
1619	6.71429	-4.99405	Vedolizumab	Vedolizumab without immunomodulator	ChAdOx1 nCoV-19	FALSE	119	FALSE
1619	14.5655	2.85714	Vedolizumab	Vedolizumab without immunomodulator	ChAdOx1 nCoV-19	FALSE	1858	FALSE
1619	22.7083	11	Vedolizumab	Vedolizumab without immunomodulator	ChAdOx1 nCoV-19	FALSE	986	FALSE
1619	30.7083	19	Vedolizumab	Vedolizumab without immunomodulator	ChAdOx1 nCoV-19	FALSE	451	FALSE
6836	-2.71429	-13.994	Vedolizumab	Vedolizumab without immunomodulator	ChAdOx1 nCoV-19	FALSE	0.4	FALSE
6836	11.2798	0	Vedolizumab	Vedolizumab without immunomodulator	ChAdOx1 nCoV-19	FALSE	50.5	FALSE
6836	19.2798	8	Vedolizumab	Vedolizumab without immunomodulator	ChAdOx1 nCoV-19	FALSE	2380	FALSE
6836	28.2798	17	Vedolizumab	Vedolizumab without immunomodulator	ChAdOx1 nCoV-19	FALSE	1129	FALSE
4588	5.57143	-2.57143	Infliximab	Infliximab with immunomodulator	BNT162b2	FALSE	0.4	FALSE
4588	11.5714	3.42857	Infliximab	Infliximab with immunomodulator	BNT162b2	FALSE	751	FALSE
4588	17.5655	9.42262	Infliximab	Infliximab with immunomodulator	BNT162b2	FALSE	138	FALSE
4588	29.5655	21.4226	Infliximab	Infliximab with immunomodulator	BNT162b2	TRUE	12.3	FALSE
4588	35.5655	27.4226	Infliximab	Infliximab with immunomodulator	BNT162b2	TRUE	5	FALSE
4708	2.71429	-8.85119	Vedolizumab	Vedolizumab with immunomodulator	ChAdOx1 nCoV-19	FALSE	0.8	FALSE
4708	6.56548	-5	Vedolizumab	Vedolizumab with immunomodulator	ChAdOx1 nCoV-19	FALSE	30.6	FALSE
4708	10.5655	-1	Vedolizumab	Vedolizumab with immunomodulator	ChAdOx1 nCoV-19	FALSE	73.9	FALSE
4708	14.8512	3.28571	Vedolizumab	Vedolizumab with immunomodulator	ChAdOx1 nCoV-19	FALSE	141	FALSE
4708	22.7083	11.1429	Vedolizumab	Vedolizumab with immunomodulator	ChAdOx1 nCoV-19	FALSE	313	FALSE
2660	-1.28571	-13.4226	Vedolizumab	Vedolizumab without immunomodulator	ChAdOx1 nCoV-19	FALSE	0.4	FALSE
2660	8.85119	-3.28571	Vedolizumab	Vedolizumab without immunomodulator	ChAdOx1 nCoV-19	FALSE	41.4	FALSE
2660	14.7083	2.57143	Vedolizumab	Vedolizumab without immunomodulator	ChAdOx1 nCoV-19	FALSE	652	FALSE
2660	20.7083	8.57143	Vedolizumab	Vedolizumab without immunomodulator	ChAdOx1 nCoV-19	FALSE	225	FALSE
2993	-1.85714	-12.1369	Infliximab	Infliximab with immunomodulator	ChAdOx1 nCoV-19	FALSE	0.4	FALSE
2993	6.28571	-3.99405	Infliximab	Infliximab with immunomodulator	ChAdOx1 nCoV-19	FALSE	49.4	FALSE
2993	14.2798	4	Infliximab	Infliximab with immunomodulator	ChAdOx1 nCoV-19	FALSE	1404	FALSE
2993	23.1369	12.8571	Infliximab	Infliximab with immunomodulator	ChAdOx1 nCoV-19	FALSE	542	FALSE
329	3.42857	-7	Infliximab	Infliximab without immunomodulator	ChAdOx1 nCoV-19	FALSE	3.1	FALSE
329	11.4226	0.994048	Infliximab	Infliximab without immunomodulator	ChAdOx1 nCoV-19	FALSE	208	FALSE
329	19.5655	9.1369	Infliximab	Infliximab without immunomodulator	ChAdOx1 nCoV-19	TRUE	130	FALSE
329	27.5655	17.1369	Infliximab	Infliximab without immunomodulator	ChAdOx1 nCoV-19	TRUE	47.1	FALSE
855	-1.28571	-13.2798	Vedolizumab	Vedolizumab without immunomodulator	ChAdOx1 nCoV-19	FALSE	0.4	FALSE
855	6.71429	-5.27976	Vedolizumab	Vedolizumab without immunomodulator	ChAdOx1 nCoV-19	FALSE	302	FALSE
855	10.7083	-1.28571	Vedolizumab	Vedolizumab without immunomodulator	ChAdOx1 nCoV-19	FALSE	271	FALSE
855	14.2798	2.28571	Vedolizumab	Vedolizumab without immunomodulator	ChAdOx1 nCoV-19	FALSE	9044	FALSE
855	22.2798	10.2857	Vedolizumab	Vedolizumab without immunomodulator	ChAdOx1 nCoV-19	FALSE	5688	FALSE
3617	-1.14286	-11.994	Vedolizumab	Vedolizumab without immunomodulator	BNT162b2	FALSE	0.4	FALSE
3617	7	-3.85119	Vedolizumab	Vedolizumab without immunomodulator	BNT162b2	FALSE	168	FALSE
3617	14.994	4.14286	Vedolizumab	Vedolizumab without immunomodulator	BNT162b2	FALSE	15475	FALSE
3617	22.8512	12	Vedolizumab	Vedolizumab without immunomodulator	BNT162b2	FALSE	5856	FALSE
4801	-1.42857	-13.4226	Infliximab	Infliximab with immunomodulator	ChAdOx1 nCoV-19	FALSE	0.4	FALSE
4801	6.71429	-5.27976	Infliximab	Infliximab with immunomodulator	ChAdOx1 nCoV-19	FALSE	1.1	FALSE
4801	14.5655	2.57143	Infliximab	Infliximab with immunomodulator	ChAdOx1 nCoV-19	FALSE	123	FALSE
4801	22.7083	10.7143	Infliximab	Infliximab with immunomodulator	ChAdOx1 nCoV-19	FALSE	22.9	FALSE
4801	30.4226	18.4286	Infliximab	Infliximab with immunomodulator	ChAdOx1 nCoV-19	FALSE	14.9	FALSE
4344	-1.14286	-12.1369	Infliximab	Infliximab with immunomodulator	ChAdOx1 nCoV-19	FALSE	0.4	FALSE
4344	6.42857	-4.56548	Infliximab	Infliximab with immunomodulator	ChAdOx1 nCoV-19	FALSE	5.4	FALSE
4344	13.8512	2.85714	Infliximab	Infliximab with immunomodulator	ChAdOx1 nCoV-19	FALSE	55.1	FALSE
4344	21.4226	10.4286	Infliximab	Infliximab with immunomodulator	ChAdOx1 nCoV-19	FALSE	43.5	FALSE
7033	-2.14286	-12.8512	Infliximab	Infliximab with immunomodulator	BNT162b2	FALSE	0.4	FALSE
7033	9.99405	-0.714286	Infliximab	Infliximab with immunomodulator	BNT162b2	FALSE	1.3	FALSE
851	0.571429	-10.2798	Vedolizumab	Vedolizumab without immunomodulator	BNT162b2	FALSE	0.4	FALSE
851	11.8512	1	Vedolizumab	Vedolizumab without immunomodulator	BNT162b2	FALSE	59.5	FALSE
851	19.4226	8.57143	Vedolizumab	Vedolizumab without immunomodulator	BNT162b2	FALSE	376	FALSE
851	25.7083	14.8571	Vedolizumab	Vedolizumab without immunomodulator	BNT162b2	FALSE	146	FALSE
4168	0.714286	-10.8512	Infliximab	Infliximab without immunomodulator	ChAdOx1 nCoV-19	FALSE	0.4	FALSE
4168	8.85714	-2.70833	Infliximab	Infliximab without immunomodulator	ChAdOx1 nCoV-19	FALSE	5.3	FALSE
4168	16.994	5.42857	Infliximab	Infliximab without immunomodulator	ChAdOx1 nCoV-19	FALSE	93.1	FALSE
4168	24.994	13.4286	Infliximab	Infliximab without immunomodulator	ChAdOx1 nCoV-19	FALSE	29.5	FALSE
1501	2.57143	-7.42262	Vedolizumab	Vedolizumab with immunomodulator	BNT162b2	FALSE	0.4	FALSE
1501	10.2798	0.285714	Vedolizumab	Vedolizumab with immunomodulator	BNT162b2	FALSE	0.4	FALSE
1501	14.4226	4.42857	Vedolizumab	Vedolizumab with immunomodulator	BNT162b2	FALSE	191	FALSE
1501	18.4226	8.42857	Vedolizumab	Vedolizumab with immunomodulator	BNT162b2	FALSE	124	FALSE
1501	26.5655	16.5714	Vedolizumab	Vedolizumab with immunomodulator	BNT162b2	FALSE	61.1	FALSE
4654	-4.14286	-13.994	Infliximab	Infliximab with immunomodulator	ChAdOx1 nCoV-19	FALSE	0.4	FALSE
4654	7.27976	-2.57143	Infliximab	Infliximab with immunomodulator	ChAdOx1 nCoV-19	FALSE	25.7	FALSE
4654	11.8512	2	Infliximab	Infliximab with immunomodulator	ChAdOx1 nCoV-19	FALSE	600	FALSE
4654	19.994	10.1429	Infliximab	Infliximab with immunomodulator	ChAdOx1 nCoV-19	FALSE	77.4	FALSE
1867	1.57143	-5.28571	Vedolizumab	Vedolizumab without immunomodulator	ChAdOx1 nCoV-19	FALSE	0.4	FALSE
1867	10.4226	3.56548	Vedolizumab	Vedolizumab without immunomodulator	ChAdOx1 nCoV-19	FALSE	494	FALSE
1867	24.4226	17.5655	Vedolizumab	Vedolizumab without immunomodulator	ChAdOx1 nCoV-19	FALSE	138	FALSE
62	-1.42857	-12.4226	Infliximab	Infliximab without immunomodulator	ChAdOx1 nCoV-19	TRUE	4.6	FALSE
62	6.56548	-4.42857	Infliximab	Infliximab without immunomodulator	ChAdOx1 nCoV-19	TRUE	579	FALSE
62	14.7083	3.71429	Infliximab	Infliximab without immunomodulator	ChAdOx1 nCoV-19	TRUE	1749	FALSE
62	25.7083	14.7143	Infliximab	Infliximab without immunomodulator	ChAdOx1 nCoV-19	TRUE	388	FALSE
6233	0.428571	-9.71429	Infliximab	Infliximab without immunomodulator	BNT162b2	FALSE	0.3	FALSE
6233	8.42857	-1.71429	Infliximab	Infliximab without immunomodulator	BNT162b2	FALSE	4.2	FALSE
2434	8.42857	-2.57143	Infliximab	Infliximab with immunomodulator	BNT162b2	FALSE	0.4	FALSE
6242	-7.28571	-16.4226	Infliximab	Infliximab without immunomodulator	ChAdOx1 nCoV-19	FALSE	0.4	FALSE
6242	8.99405	-0.142857	Infliximab	Infliximab without immunomodulator	ChAdOx1 nCoV-19	FALSE	127	FALSE
6242	16.7083	7.57143	Infliximab	Infliximab without immunomodulator	ChAdOx1 nCoV-19	FALSE	69.3	FALSE
989	1	-10.994	Infliximab	Infliximab with immunomodulator	ChAdOx1 nCoV-19	FALSE	0.4	FALSE
989	8.99405	-3	Infliximab	Infliximab with immunomodulator	ChAdOx1 nCoV-19	FALSE	3.3	FALSE
989	16.994	5	Infliximab	Infliximab with immunomodulator	ChAdOx1 nCoV-19	FALSE	155	FALSE
989	24.994	13	Infliximab	Infliximab with immunomodulator	ChAdOx1 nCoV-19	FALSE	58.5	FALSE
4609	-4.42857	-15.994	Infliximab	Infliximab without immunomodulator	ChAdOx1 nCoV-19	FALSE	0.4	FALSE
4609	3.56548	-8	Infliximab	Infliximab without immunomodulator	ChAdOx1 nCoV-19	FALSE	0.7	FALSE
4609	11.7083	0.142857	Infliximab	Infliximab without immunomodulator	ChAdOx1 nCoV-19	FALSE	5.6	FALSE
4609	19.8512	8.28571	Infliximab	Infliximab without immunomodulator	ChAdOx1 nCoV-19	FALSE	32.5	FALSE
3372	0.571429	-11.4226	Infliximab	Infliximab with immunomodulator	ChAdOx1 nCoV-19	TRUE	0.4	FALSE
3372	8.56548	-3.42857	Infliximab	Infliximab with immunomodulator	ChAdOx1 nCoV-19	TRUE	7.1	FALSE
3372	16.8512	4.85714	Infliximab	Infliximab with immunomodulator	ChAdOx1 nCoV-19	TRUE	1845	FALSE
3372	24.8512	12.8571	Infliximab	Infliximab with immunomodulator	ChAdOx1 nCoV-19	TRUE	775	FALSE
3834	-0.714286	-10.8512	Vedolizumab	Vedolizumab without immunomodulator	ChAdOx1 nCoV-19	FALSE	0.4	TRUE
3834	7.1369	-3	Vedolizumab	Vedolizumab without immunomodulator	ChAdOx1 nCoV-19	FALSE	39.2	TRUE
3834	14.994	4.85714	Vedolizumab	Vedolizumab without immunomodulator	ChAdOx1 nCoV-19	FALSE	1078	TRUE
2259	-2.28571	-17.4226	Infliximab	Infliximab without immunomodulator	ChAdOx1 nCoV-19	FALSE	0.4	FALSE
2259	13.7083	-1.42857	Infliximab	Infliximab without immunomodulator	ChAdOx1 nCoV-19	FALSE	90.7	FALSE
2259	21.7083	6.57143	Infliximab	Infliximab without immunomodulator	ChAdOx1 nCoV-19	FALSE	21.1	FALSE
1070	4.85714	-6.42262	Vedolizumab	Vedolizumab without immunomodulator	BNT162b2	FALSE	105	FALSE
1070	12.8512	1.57143	Vedolizumab	Vedolizumab without immunomodulator	BNT162b2	FALSE	11638	FALSE
1070	20.8512	9.57143	Vedolizumab	Vedolizumab without immunomodulator	BNT162b2	FALSE	2177	FALSE
4222	7.42857	-4.1369	Infliximab	Infliximab with immunomodulator	BNT162b2	FALSE	13.8	FALSE
4928	-1.14286	-11.994	Infliximab	Infliximab with immunomodulator	ChAdOx1 nCoV-19	FALSE	0.4	FALSE
4928	6.85714	-3.99405	Infliximab	Infliximab with immunomodulator	ChAdOx1 nCoV-19	FALSE	3.4	FALSE
4928	14.8512	4	Infliximab	Infliximab with immunomodulator	ChAdOx1 nCoV-19	FALSE	850	FALSE
4928	22.8512	12	Infliximab	Infliximab with immunomodulator	ChAdOx1 nCoV-19	FALSE	392	FALSE
3735	6.85714	-4.1369	Vedolizumab	Vedolizumab with immunomodulator	BNT162b2	FALSE	91.2	FALSE
3735	22.8512	11.8571	Vedolizumab	Vedolizumab with immunomodulator	BNT162b2	FALSE	3214	FALSE
2353	-1.42857	-12.4226	Infliximab	Infliximab without immunomodulator	ChAdOx1 nCoV-19	FALSE	0.4	FALSE
2353	6.57143	-4.42262	Infliximab	Infliximab without immunomodulator	ChAdOx1 nCoV-19	FALSE	1.8	FALSE
2353	14.5655	3.57143	Infliximab	Infliximab without immunomodulator	ChAdOx1 nCoV-19	FALSE	285	FALSE
2353	22.5655	11.5714	Infliximab	Infliximab without immunomodulator	ChAdOx1 nCoV-19	FALSE	64.3	FALSE
5959	6.28571	-4.70833	Infliximab	Infliximab without immunomodulator	BNT162b2	FALSE	15.3	FALSE
5959	12.2798	1.28571	Infliximab	Infliximab without immunomodulator	BNT162b2	FALSE	984	FALSE
5959	18.2798	7.28571	Infliximab	Infliximab without immunomodulator	BNT162b2	FALSE	1637	FALSE
2071	-3.14286	-13.5655	Infliximab	Infliximab with immunomodulator	BNT162b2	FALSE	0.4	FALSE
2071	4.85714	-5.56548	Infliximab	Infliximab with immunomodulator	BNT162b2	FALSE	12.9	FALSE
2071	12.8512	2.42857	Infliximab	Infliximab with immunomodulator	BNT162b2	FALSE	1973	FALSE
2071	20.8512	10.4286	Infliximab	Infliximab with immunomodulator	BNT162b2	FALSE	273	FALSE
2593	-5.14286	-16.7083	Infliximab	Infliximab with immunomodulator	ChAdOx1 nCoV-19	FALSE	0.4	FALSE
2593	2.85714	-8.70833	Infliximab	Infliximab with immunomodulator	ChAdOx1 nCoV-19	FALSE	3.6	FALSE
2593	10.8512	-0.714286	Infliximab	Infliximab with immunomodulator	ChAdOx1 nCoV-19	FALSE	63.4	FALSE
2593	18.8512	7.28571	Infliximab	Infliximab with immunomodulator	ChAdOx1 nCoV-19	FALSE	406	FALSE
6221	9.27976	-1.57143	Infliximab	Infliximab without immunomodulator	ChAdOx1 nCoV-19	FALSE	11.1	FALSE
6221	17.5655	6.71429	Infliximab	Infliximab without immunomodulator	ChAdOx1 nCoV-19	FALSE	162	FALSE
6221	25.5655	14.7143	Infliximab	Infliximab without immunomodulator	ChAdOx1 nCoV-19	FALSE	68.2	FALSE
4294	-1	-10.994	Vedolizumab	Vedolizumab without immunomodulator	ChAdOx1 nCoV-19	FALSE	0.4	FALSE
4294	6.99405	-3	Vedolizumab	Vedolizumab without immunomodulator	ChAdOx1 nCoV-19	FALSE	18	FALSE
4294	14.994	5	Vedolizumab	Vedolizumab without immunomodulator	ChAdOx1 nCoV-19	FALSE	184	FALSE
4294	22.994	13	Vedolizumab	Vedolizumab without immunomodulator	ChAdOx1 nCoV-19	FALSE	186	FALSE
538	1.14286	-10.994	Infliximab	Infliximab with immunomodulator	ChAdOx1 nCoV-19	FALSE	0.4	FALSE
538	9.1369	-3	Infliximab	Infliximab with immunomodulator	ChAdOx1 nCoV-19	FALSE	21.8	FALSE
538	17.1369	5	Infliximab	Infliximab with immunomodulator	ChAdOx1 nCoV-19	FALSE	299	FALSE
538	25.2798	13.1429	Infliximab	Infliximab with immunomodulator	ChAdOx1 nCoV-19	FALSE	98.1	FALSE
1318	-9.57143	-21.5655	Infliximab	Infliximab without immunomodulator	ChAdOx1 nCoV-19	FALSE	0.4	FALSE
1318	2.42262	-9.57143	Infliximab	Infliximab without immunomodulator	ChAdOx1 nCoV-19	FALSE	6	FALSE
1318	8.42262	-3.57143	Infliximab	Infliximab without immunomodulator	ChAdOx1 nCoV-19	FALSE	1.4	FALSE
1318	20.4226	8.42857	Infliximab	Infliximab without immunomodulator	ChAdOx1 nCoV-19	FALSE	456	FALSE
1869	-4.14286	-14.8512	Infliximab	Infliximab with immunomodulator	ChAdOx1 nCoV-19	FALSE	0.4	FALSE
1869	7.56548	-3.14286	Infliximab	Infliximab with immunomodulator	ChAdOx1 nCoV-19	FALSE	70.7	FALSE
1869	13.8512	3.14286	Infliximab	Infliximab with immunomodulator	ChAdOx1 nCoV-19	FALSE	932	FALSE
1869	25.8512	15.1429	Infliximab	Infliximab with immunomodulator	ChAdOx1 nCoV-19	FALSE	299	FALSE
6034	-1.28571	-11.7083	Infliximab	Infliximab with immunomodulator	BNT162b2	FALSE	0.4	FALSE
5840	-0.428571	-11.4226	Infliximab	Infliximab with immunomodulator	ChAdOx1 nCoV-19	FALSE	0.4	FALSE
5840	7.42262	-3.57143	Infliximab	Infliximab with immunomodulator	ChAdOx1 nCoV-19	FALSE	96.3	FALSE
5840	15.5655	4.57143	Infliximab	Infliximab with immunomodulator	ChAdOx1 nCoV-19	FALSE	672	FALSE
5840	24.2798	13.2857	Infliximab	Infliximab with immunomodulator	ChAdOx1 nCoV-19	FALSE	181	FALSE
1998	-0.857143	-10.7083	Infliximab	Infliximab with immunomodulator	ChAdOx1 nCoV-19	FALSE	0.4	FALSE
1998	7.27976	-2.57143	Infliximab	Infliximab with immunomodulator	ChAdOx1 nCoV-19	FALSE	8.9	FALSE
1998	16.2798	6.42857	Infliximab	Infliximab with immunomodulator	ChAdOx1 nCoV-19	FALSE	7.4	FALSE
1998	24.1369	14.2857	Infliximab	Infliximab with immunomodulator	ChAdOx1 nCoV-19	FALSE	1.6	FALSE
1408	-0.142857	NA	Infliximab	Infliximab with immunomodulator	ChAdOx1 nCoV-19	FALSE	0.4	FALSE
1408	7.70833	NA	Infliximab	Infliximab with immunomodulator	ChAdOx1 nCoV-19	FALSE	13.2	FALSE
1408	23.8512	NA	Infliximab	Infliximab with immunomodulator	ChAdOx1 nCoV-19	FALSE	353	FALSE
5071	3.71429	-6.99405	Infliximab	Infliximab without immunomodulator	ChAdOx1 nCoV-19	FALSE	11.7	FALSE
5071	23.7083	13	Infliximab	Infliximab without immunomodulator	ChAdOx1 nCoV-19	FALSE	235	FALSE
5375	-1.14286	-11.1369	Infliximab	Infliximab without immunomodulator	ChAdOx1 nCoV-19	FALSE	0.4	FALSE
5375	6.99405	-3	Infliximab	Infliximab without immunomodulator	ChAdOx1 nCoV-19	FALSE	0.4	FALSE
5375	22.8512	12.8571	Infliximab	Infliximab without immunomodulator	ChAdOx1 nCoV-19	FALSE	0.3	FALSE
781	-3.71429	-15.5655	Infliximab	Infliximab with immunomodulator	ChAdOx1 nCoV-19	FALSE	0.4	FALSE
781	8.70833	-3.14286	Infliximab	Infliximab with immunomodulator	ChAdOx1 nCoV-19	FALSE	37.4	FALSE
781	14.7083	2.85714	Infliximab	Infliximab with immunomodulator	ChAdOx1 nCoV-19	FALSE	280	FALSE
781	26.7083	14.8571	Infliximab	Infliximab with immunomodulator	ChAdOx1 nCoV-19	FALSE	71.7	FALSE
1569	0.285714	-9.70833	Infliximab	Infliximab with immunomodulator	ChAdOx1 nCoV-19	FALSE	0.4	FALSE
1569	8.1369	-1.85714	Infliximab	Infliximab with immunomodulator	ChAdOx1 nCoV-19	FALSE	1	FALSE
1569	16.1369	6.14286	Infliximab	Infliximab with immunomodulator	ChAdOx1 nCoV-19	FALSE	112	FALSE
5818	10.2798	-0.142857	Infliximab	Infliximab without immunomodulator	ChAdOx1 nCoV-19	FALSE	1.4	FALSE
5818	18.2798	7.85714	Infliximab	Infliximab without immunomodulator	ChAdOx1 nCoV-19	FALSE	179	FALSE
63	-7.28571	-10.2857	Vedolizumab	Vedolizumab without immunomodulator	BNT162b2	FALSE	0.4	FALSE
63	8.71429	5.71429	Vedolizumab	Vedolizumab without immunomodulator	BNT162b2	FALSE	3170	FALSE
63	16.7083	13.7083	Vedolizumab	Vedolizumab without immunomodulator	BNT162b2	FALSE	1587	FALSE
63	24.7083	21.7083	Vedolizumab	Vedolizumab without immunomodulator	BNT162b2	FALSE	1119	FALSE
63	32.7083	29.7083	Vedolizumab	Vedolizumab without immunomodulator	BNT162b2	FALSE	782	FALSE
5450	-1.42857	-10.4226	Infliximab	Infliximab with immunomodulator	ChAdOx1 nCoV-19	FALSE	0.4	FALSE
5450	6.56548	-2.42857	Infliximab	Infliximab with immunomodulator	ChAdOx1 nCoV-19	FALSE	92.3	FALSE
5450	14.5655	5.57143	Infliximab	Infliximab with immunomodulator	ChAdOx1 nCoV-19	FALSE	870	FALSE
5450	22.5655	13.5714	Infliximab	Infliximab with immunomodulator	ChAdOx1 nCoV-19	FALSE	326	FALSE
5474	-8.28571	-18.5655	Vedolizumab	Vedolizumab without immunomodulator	ChAdOx1 nCoV-19	FALSE	0.4	FALSE
5474	8.1369	-2.14286	Vedolizumab	Vedolizumab without immunomodulator	ChAdOx1 nCoV-19	FALSE	118	FALSE
5474	15.8512	5.57143	Vedolizumab	Vedolizumab without immunomodulator	ChAdOx1 nCoV-19	FALSE	987	FALSE
2368	-0.428571	-11.8512	Vedolizumab	Vedolizumab without immunomodulator	ChAdOx1 nCoV-19	FALSE	0.4	FALSE
2368	5.57143	-5.85119	Vedolizumab	Vedolizumab without immunomodulator	ChAdOx1 nCoV-19	FALSE	5.5	FALSE
2368	11.5655	0.142857	Vedolizumab	Vedolizumab without immunomodulator	ChAdOx1 nCoV-19	FALSE	23	FALSE
2368	23.5655	12.1429	Vedolizumab	Vedolizumab without immunomodulator	ChAdOx1 nCoV-19	FALSE	432	FALSE
4297	-1.14286	-9.14286	Infliximab	Infliximab with immunomodulator	BNT162b2	FALSE	0.3	FALSE
1690	-2.71429	-13.7083	Vedolizumab	Vedolizumab without immunomodulator	ChAdOx1 nCoV-19	FALSE	0.4	FALSE
1690	5.28571	-5.70833	Vedolizumab	Vedolizumab without immunomodulator	ChAdOx1 nCoV-19	FALSE	71.1	FALSE
1690	13.2798	2.28571	Vedolizumab	Vedolizumab without immunomodulator	ChAdOx1 nCoV-19	FALSE	249	FALSE
1690	21.2798	10.2857	Vedolizumab	Vedolizumab without immunomodulator	ChAdOx1 nCoV-19	FALSE	196	FALSE
535	-3	-13.8512	Vedolizumab	Vedolizumab without immunomodulator	BNT162b2	FALSE	0.4	FALSE
535	5	-5.85119	Vedolizumab	Vedolizumab without immunomodulator	BNT162b2	FALSE	27.5	FALSE
535	12.994	2.14286	Vedolizumab	Vedolizumab without immunomodulator	BNT162b2	FALSE	25001	FALSE
535	20.994	10.1429	Vedolizumab	Vedolizumab without immunomodulator	BNT162b2	FALSE	10928	FALSE
3917	6.14286	-3.85119	Infliximab	Infliximab with immunomodulator	ChAdOx1 nCoV-19	FALSE	0.4	FALSE
3917	14.1369	4.14286	Infliximab	Infliximab with immunomodulator	ChAdOx1 nCoV-19	FALSE	155	FALSE
3917	21.1369	11.1429	Infliximab	Infliximab with immunomodulator	ChAdOx1 nCoV-19	FALSE	41.4	FALSE
2254	-4	-15.1369	Infliximab	Infliximab with immunomodulator	ChAdOx1 nCoV-19	FALSE	0.4	FALSE
2254	8.42262	-2.71429	Infliximab	Infliximab with immunomodulator	ChAdOx1 nCoV-19	FALSE	11.3	FALSE
2254	16.4226	5.28571	Infliximab	Infliximab with immunomodulator	ChAdOx1 nCoV-19	FALSE	302	FALSE
2254	24.5655	13.4286	Infliximab	Infliximab with immunomodulator	ChAdOx1 nCoV-19	FALSE	81.1	FALSE
3958	-3	-13.5655	Vedolizumab	Vedolizumab without immunomodulator	ChAdOx1 nCoV-19	FALSE	0.4	FALSE
3958	4.99405	-5.57143	Vedolizumab	Vedolizumab without immunomodulator	ChAdOx1 nCoV-19	FALSE	12.7	FALSE
3958	12.994	2.42857	Vedolizumab	Vedolizumab without immunomodulator	ChAdOx1 nCoV-19	FALSE	2322	FALSE
3958	20.994	10.4286	Vedolizumab	Vedolizumab without immunomodulator	ChAdOx1 nCoV-19	FALSE	556	FALSE
3380	-5	-15.994	Infliximab	Infliximab without immunomodulator	ChAdOx1 nCoV-19	FALSE	0.4	FALSE
3380	2.99405	-8	Infliximab	Infliximab without immunomodulator	ChAdOx1 nCoV-19	FALSE	3.9	FALSE
3380	10.994	0	Infliximab	Infliximab without immunomodulator	ChAdOx1 nCoV-19	FALSE	5.6	FALSE
3380	18.994	8	Infliximab	Infliximab without immunomodulator	ChAdOx1 nCoV-19	FALSE	41.5	FALSE
196	-9.8631	-12.8631	Infliximab	Infliximab with immunomodulator	BNT162b2	FALSE	0.4	FALSE
196	6.14286	3.14286	Infliximab	Infliximab with immunomodulator	BNT162b2	FALSE	1270	FALSE
196	14.1369	11.1369	Infliximab	Infliximab with immunomodulator	BNT162b2	FALSE	257	FALSE
196	22.1369	19.1369	Infliximab	Infliximab with immunomodulator	BNT162b2	FALSE	81	FALSE
196	30.1369	27.1369	Infliximab	Infliximab with immunomodulator	BNT162b2	FALSE	26	FALSE
2714	-2.28571	-14.1369	Infliximab	Infliximab without immunomodulator	ChAdOx1 nCoV-19	FALSE	0.4	FALSE
2714	12.7083	0.857143	Infliximab	Infliximab without immunomodulator	ChAdOx1 nCoV-19	FALSE	379	FALSE
2714	21.2798	9.42857	Infliximab	Infliximab without immunomodulator	ChAdOx1 nCoV-19	FALSE	150	FALSE
3262	4.71429	-4.85714	Infliximab	Infliximab with immunomodulator	BNT162b2	FALSE	3.7	FALSE
3262	11.7083	2.1369	Infliximab	Infliximab with immunomodulator	BNT162b2	FALSE	3806	FALSE
3262	17.7083	8.1369	Infliximab	Infliximab with immunomodulator	BNT162b2	FALSE	467	FALSE
3262	30.7083	21.1369	Infliximab	Infliximab with immunomodulator	BNT162b2	TRUE	8788	FALSE
6766	-1.85714	-13.7083	Vedolizumab	Vedolizumab without immunomodulator	ChAdOx1 nCoV-19	FALSE	0.4	FALSE
6766	5.99405	-5.85714	Vedolizumab	Vedolizumab without immunomodulator	ChAdOx1 nCoV-19	FALSE	50.2	FALSE
6766	14.1369	2.28571	Vedolizumab	Vedolizumab without immunomodulator	ChAdOx1 nCoV-19	FALSE	1351	FALSE
6766	23.1369	11.2857	Vedolizumab	Vedolizumab without immunomodulator	ChAdOx1 nCoV-19	FALSE	479	FALSE
2527	6.27976	-3.28571	Vedolizumab	Vedolizumab without immunomodulator	BNT162b2	FALSE	56.8	FALSE
2527	14.2798	4.71429	Vedolizumab	Vedolizumab without immunomodulator	BNT162b2	FALSE	10484	FALSE
2527	22.2798	12.7143	Vedolizumab	Vedolizumab without immunomodulator	BNT162b2	FALSE	3464	FALSE
5751	-0.428571	-12.994	Infliximab	Infliximab with immunomodulator	ChAdOx1 nCoV-19	FALSE	0.4	FALSE
5751	7.56548	-5	Infliximab	Infliximab with immunomodulator	ChAdOx1 nCoV-19	FALSE	0.5	FALSE
7212	-7.29167	-17.5774	Infliximab	Infliximab with immunomodulator	BNT162b2	FALSE	0.4	TRUE
7212	8.42857	-1.85714	Infliximab	Infliximab with immunomodulator	BNT162b2	FALSE	81.3	TRUE
7212	16.4226	6.1369	Infliximab	Infliximab with immunomodulator	BNT162b2	FALSE	2090	TRUE
7212	25.7083	15.4226	Infliximab	Infliximab with immunomodulator	BNT162b2	FALSE	395	TRUE
7212	33.7083	23.4226	Infliximab	Infliximab with immunomodulator	BNT162b2	FALSE	165	TRUE
6504	8.85119	-2.28571	Vedolizumab	Vedolizumab without immunomodulator	ChAdOx1 nCoV-19	FALSE	6.3	FALSE
6504	17.5655	6.42857	Vedolizumab	Vedolizumab without immunomodulator	ChAdOx1 nCoV-19	FALSE	1280	FALSE
6504	24.8512	13.7143	Vedolizumab	Vedolizumab without immunomodulator	ChAdOx1 nCoV-19	FALSE	948	FALSE
2325	-2.14286	-12.7083	Vedolizumab	Vedolizumab without immunomodulator	BNT162b2	FALSE	0.4	FALSE
2325	5.85119	-4.71429	Vedolizumab	Vedolizumab without immunomodulator	BNT162b2	FALSE	35.7	FALSE
2325	16.4226	5.85714	Vedolizumab	Vedolizumab without immunomodulator	BNT162b2	FALSE	3693	FALSE
2325	21.8512	11.2857	Vedolizumab	Vedolizumab without immunomodulator	BNT162b2	FALSE	1892	FALSE
2382	9.85119	1.85714	Infliximab	Infliximab with immunomodulator	ChAdOx1 nCoV-19	FALSE	980	FALSE
2382	17.7083	9.71429	Infliximab	Infliximab with immunomodulator	ChAdOx1 nCoV-19	FALSE	265	FALSE
2382	25.8512	17.8571	Infliximab	Infliximab with immunomodulator	ChAdOx1 nCoV-19	FALSE	105	FALSE
2771	2.85714	-7.99405	Vedolizumab	Vedolizumab without immunomodulator	ChAdOx1 nCoV-19	FALSE	4.5	FALSE
2771	8.85119	-2	Vedolizumab	Vedolizumab without immunomodulator	ChAdOx1 nCoV-19	FALSE	87.6	FALSE
2771	14.8512	4	Vedolizumab	Vedolizumab without immunomodulator	ChAdOx1 nCoV-19	FALSE	195	FALSE
2771	29.4226	18.5714	Vedolizumab	Vedolizumab without immunomodulator	ChAdOx1 nCoV-19	FALSE	127	FALSE
1954	3.42857	-3	Infliximab	Infliximab with immunomodulator	ChAdOx1 nCoV-19	FALSE	2.2	FALSE
1954	8.99405	2.56548	Infliximab	Infliximab with immunomodulator	ChAdOx1 nCoV-19	FALSE	0.8	FALSE
1954	14.994	8.56548	Infliximab	Infliximab with immunomodulator	ChAdOx1 nCoV-19	FALSE	5.7	FALSE
1954	24.994	18.5655	Infliximab	Infliximab with immunomodulator	ChAdOx1 nCoV-19	FALSE	2	FALSE
3228	-1.71429	-12.994	Infliximab	Infliximab without immunomodulator	ChAdOx1 nCoV-19	FALSE	0.4	FALSE
3228	6.27976	-5	Infliximab	Infliximab without immunomodulator	ChAdOx1 nCoV-19	FALSE	3.4	FALSE
3228	14.2798	3	Infliximab	Infliximab without immunomodulator	ChAdOx1 nCoV-19	FALSE	182	FALSE
3228	22.2798	11	Infliximab	Infliximab without immunomodulator	ChAdOx1 nCoV-19	FALSE	28.1	FALSE
3282	1.42857	-9.27976	Infliximab	Infliximab with immunomodulator	ChAdOx1 nCoV-19	FALSE	1	FALSE
3282	9.27976	-1.42857	Infliximab	Infliximab with immunomodulator	ChAdOx1 nCoV-19	FALSE	85	FALSE
3282	17.2798	6.57143	Infliximab	Infliximab with immunomodulator	ChAdOx1 nCoV-19	FALSE	309	FALSE
3282	25.2798	14.5714	Infliximab	Infliximab with immunomodulator	ChAdOx1 nCoV-19	FALSE	168	FALSE
7049	-0.571429	-10.2798	Infliximab	Infliximab without immunomodulator	ChAdOx1 nCoV-19	FALSE	0.4	FALSE
7049	7.42262	-2.28571	Infliximab	Infliximab without immunomodulator	ChAdOx1 nCoV-19	FALSE	11.4	FALSE
7049	15.5655	5.85714	Infliximab	Infliximab without immunomodulator	ChAdOx1 nCoV-19	FALSE	397	FALSE
7049	23.5655	13.8571	Infliximab	Infliximab without immunomodulator	ChAdOx1 nCoV-19	FALSE	119	FALSE
1011	1.28571	-9.1369	Infliximab	Infliximab with immunomodulator	ChAdOx1 nCoV-19	FALSE	0.4	FALSE
1011	9.27976	-1.14286	Infliximab	Infliximab with immunomodulator	ChAdOx1 nCoV-19	FALSE	8.6	FALSE
1011	17.2798	6.85714	Infliximab	Infliximab with immunomodulator	ChAdOx1 nCoV-19	FALSE	256	FALSE
1011	25.2798	14.8571	Infliximab	Infliximab with immunomodulator	ChAdOx1 nCoV-19	FALSE	81	FALSE
2737	-3	-13.5655	Vedolizumab	Vedolizumab without immunomodulator	ChAdOx1 nCoV-19	FALSE	0.4	FALSE
2737	4.99405	-5.57143	Vedolizumab	Vedolizumab without immunomodulator	ChAdOx1 nCoV-19	FALSE	196	FALSE
2737	10.994	0.428571	Vedolizumab	Vedolizumab without immunomodulator	ChAdOx1 nCoV-19	FALSE	90.1	FALSE
2737	25.5655	15	Vedolizumab	Vedolizumab without immunomodulator	ChAdOx1 nCoV-19	FALSE	640	FALSE
5609	0.714286	-9.99405	Vedolizumab	Vedolizumab without immunomodulator	BNT162b2	FALSE	0.4	FALSE
5609	8.70833	-2	Vedolizumab	Vedolizumab without immunomodulator	BNT162b2	FALSE	72.8	FALSE
5609	16.7083	6	Vedolizumab	Vedolizumab without immunomodulator	BNT162b2	FALSE	4012	FALSE
5609	24.7083	14	Vedolizumab	Vedolizumab without immunomodulator	BNT162b2	FALSE	1425	FALSE
2396	4.14286	-7.56548	Infliximab	Infliximab with immunomodulator	ChAdOx1 nCoV-19	FALSE	0.9	TRUE
2396	10.1369	-1.57143	Infliximab	Infliximab with immunomodulator	ChAdOx1 nCoV-19	FALSE	0.6	TRUE
2396	16.1369	4.42857	Infliximab	Infliximab with immunomodulator	ChAdOx1 nCoV-19	FALSE	32.1	TRUE
2396	28.1369	16.4286	Infliximab	Infliximab with immunomodulator	ChAdOx1 nCoV-19	FALSE	4.2	TRUE
248	1.28571	NA	Infliximab	Infliximab with immunomodulator	ChAdOx1 nCoV-19	FALSE	0.4	FALSE
248	9.42262	NA	Infliximab	Infliximab with immunomodulator	ChAdOx1 nCoV-19	FALSE	18.5	FALSE
248	17.2798	NA	Infliximab	Infliximab with immunomodulator	ChAdOx1 nCoV-19	FALSE	193	FALSE
248	25.4226	NA	Infliximab	Infliximab with immunomodulator	ChAdOx1 nCoV-19	FALSE	141	FALSE
478	18.994	6.85714	Vedolizumab	Vedolizumab without immunomodulator	BNT162b2	TRUE	1204	FALSE
1494	7.1369	-1.71429	Vedolizumab	Vedolizumab without immunomodulator	ChAdOx1 nCoV-19	TRUE	6654	FALSE
1494	15.2798	6.42857	Vedolizumab	Vedolizumab without immunomodulator	ChAdOx1 nCoV-19	TRUE	3954	FALSE
4314	2.85714	-8.70833	Vedolizumab	Vedolizumab without immunomodulator	ChAdOx1 nCoV-19	FALSE	4.6	FALSE
4314	10.8512	-0.714286	Vedolizumab	Vedolizumab without immunomodulator	ChAdOx1 nCoV-19	FALSE	15.2	FALSE
4314	18.8512	7.28571	Vedolizumab	Vedolizumab without immunomodulator	ChAdOx1 nCoV-19	FALSE	2853	FALSE
4314	26.8512	15.2857	Vedolizumab	Vedolizumab without immunomodulator	ChAdOx1 nCoV-19	FALSE	1981	FALSE
3090	-9.56548	-20.5655	Vedolizumab	Vedolizumab without immunomodulator	BNT162b2	FALSE	0.4	FALSE
3090	6.85714	-4.14286	Vedolizumab	Vedolizumab without immunomodulator	BNT162b2	FALSE	443	FALSE
7219	0.285714	-11.2798	Infliximab	Infliximab without immunomodulator	ChAdOx1 nCoV-19	FALSE	0.4	FALSE
7219	7.70833	-3.85714	Infliximab	Infliximab without immunomodulator	ChAdOx1 nCoV-19	FALSE	5.9	FALSE
7219	13.2798	1.71429	Infliximab	Infliximab without immunomodulator	ChAdOx1 nCoV-19	FALSE	443	FALSE
1688	3	-7.27976	Infliximab	Infliximab with immunomodulator	ChAdOx1 nCoV-19	FALSE	0.7	FALSE
1688	10.994	0.714286	Infliximab	Infliximab with immunomodulator	ChAdOx1 nCoV-19	FALSE	98.7	FALSE
1688	19.994	9.71429	Infliximab	Infliximab with immunomodulator	ChAdOx1 nCoV-19	FALSE	35.9	FALSE
1688	27.994	17.7143	Infliximab	Infliximab with immunomodulator	ChAdOx1 nCoV-19	FALSE	11.2	FALSE
356	3.14286	-7.99405	Vedolizumab	Vedolizumab without immunomodulator	BNT162b2	FALSE	143	FALSE
356	11.1369	0	Vedolizumab	Vedolizumab without immunomodulator	BNT162b2	FALSE	50.8	FALSE
356	19.1369	8	Vedolizumab	Vedolizumab without immunomodulator	BNT162b2	FALSE	9139	FALSE
356	28.8512	17.7143	Vedolizumab	Vedolizumab without immunomodulator	BNT162b2	TRUE	1982	FALSE
1610	-0.285714	-11.2798	Infliximab	Infliximab without immunomodulator	BNT162b2	FALSE	0.4	FALSE
1610	7.70833	-3.28571	Infliximab	Infliximab without immunomodulator	BNT162b2	FALSE	10.1	FALSE
1610	15.7083	4.71429	Infliximab	Infliximab without immunomodulator	BNT162b2	FALSE	498	FALSE
1610	23.7083	12.7143	Infliximab	Infliximab without immunomodulator	BNT162b2	FALSE	140	FALSE
5694	-3	-12.5655	Vedolizumab	Vedolizumab without immunomodulator	ChAdOx1 nCoV-19	FALSE	0.4	FALSE
5694	4.99405	-4.57143	Vedolizumab	Vedolizumab without immunomodulator	ChAdOx1 nCoV-19	FALSE	76.8	FALSE
5694	12.994	3.42857	Vedolizumab	Vedolizumab without immunomodulator	ChAdOx1 nCoV-19	FALSE	1639	FALSE
5694	20.994	11.4286	Vedolizumab	Vedolizumab without immunomodulator	ChAdOx1 nCoV-19	FALSE	777	FALSE
3672	3.14286	-4.1369	Vedolizumab	Vedolizumab without immunomodulator	ChAdOx1 nCoV-19	FALSE	25.4	FALSE
3672	11.1369	3.85714	Vedolizumab	Vedolizumab without immunomodulator	ChAdOx1 nCoV-19	FALSE	246	FALSE
3672	19.1369	11.8571	Vedolizumab	Vedolizumab without immunomodulator	ChAdOx1 nCoV-19	FALSE	141	FALSE
3672	27.1369	19.8571	Vedolizumab	Vedolizumab without immunomodulator	ChAdOx1 nCoV-19	FALSE	113	FALSE
1791	3	-8.1369	Infliximab	Infliximab with immunomodulator	ChAdOx1 nCoV-19	FALSE	7.6	FALSE
1791	10.994	-0.142857	Infliximab	Infliximab with immunomodulator	ChAdOx1 nCoV-19	FALSE	13.3	FALSE
1791	18.994	7.85714	Infliximab	Infliximab with immunomodulator	ChAdOx1 nCoV-19	FALSE	414	FALSE
1791	26.994	15.8571	Infliximab	Infliximab with immunomodulator	ChAdOx1 nCoV-19	FALSE	209	FALSE
4137	2.28571	-8.70833	Vedolizumab	Vedolizumab with immunomodulator	ChAdOx1 nCoV-19	FALSE	11.7	FALSE
4137	10.2798	-0.714286	Vedolizumab	Vedolizumab with immunomodulator	ChAdOx1 nCoV-19	FALSE	38.6	FALSE
4137	18.7083	7.71429	Vedolizumab	Vedolizumab with immunomodulator	ChAdOx1 nCoV-19	FALSE	1876	FALSE
4137	26.2798	15.2857	Vedolizumab	Vedolizumab with immunomodulator	ChAdOx1 nCoV-19	FALSE	1125	FALSE
6601	8.27976	-0.857143	Vedolizumab	Vedolizumab without immunomodulator	ChAdOx1 nCoV-19	TRUE	239	FALSE
6601	15.2798	6.14286	Vedolizumab	Vedolizumab without immunomodulator	ChAdOx1 nCoV-19	TRUE	198	FALSE
6601	22.994	13.8571	Vedolizumab	Vedolizumab without immunomodulator	ChAdOx1 nCoV-19	TRUE	83.5	FALSE
5025	1.28571	-9.70833	Infliximab	Infliximab without immunomodulator	BNT162b2	TRUE	0.4	FALSE
5025	9.27976	-1.71429	Infliximab	Infliximab without immunomodulator	BNT162b2	TRUE	7.2	FALSE
5025	17.2798	6.28571	Infliximab	Infliximab without immunomodulator	BNT162b2	TRUE	464	FALSE
5025	25.2798	14.2857	Infliximab	Infliximab without immunomodulator	BNT162b2	TRUE	109	FALSE
3843	6.42857	-4.70833	Vedolizumab	Vedolizumab without immunomodulator	ChAdOx1 nCoV-19	TRUE	3.4	FALSE
3843	14.4226	3.28571	Vedolizumab	Vedolizumab without immunomodulator	ChAdOx1 nCoV-19	TRUE	792	FALSE
3843	22.4226	11.2857	Vedolizumab	Vedolizumab without immunomodulator	ChAdOx1 nCoV-19	TRUE	422	FALSE
3843	30.4226	19.2857	Vedolizumab	Vedolizumab without immunomodulator	ChAdOx1 nCoV-19	TRUE	169	FALSE
1671	1.85714	-9.85119	Vedolizumab	Vedolizumab without immunomodulator	ChAdOx1 nCoV-19	FALSE	1.1	FALSE
1671	9.85119	-1.85714	Vedolizumab	Vedolizumab without immunomodulator	ChAdOx1 nCoV-19	FALSE	80	FALSE
1671	19.8512	8.14286	Vedolizumab	Vedolizumab without immunomodulator	ChAdOx1 nCoV-19	FALSE	901	FALSE
1963	7.57143	-0.428571	Infliximab	Infliximab with immunomodulator	BNT162b2	FALSE	0.4	FALSE
1963	15.5655	7.56548	Infliximab	Infliximab with immunomodulator	BNT162b2	FALSE	189	FALSE
1963	23.7083	15.7083	Infliximab	Infliximab with immunomodulator	BNT162b2	FALSE	16.7	FALSE
1963	31.5655	23.5655	Infliximab	Infliximab with immunomodulator	BNT162b2	FALSE	3	FALSE
3879	4.85714	-6.27976	Infliximab	Infliximab without immunomodulator	BNT162b2	FALSE	7.1	FALSE
3879	13.8512	2.71429	Infliximab	Infliximab without immunomodulator	BNT162b2	FALSE	1978	FALSE
3879	21.8512	10.7143	Infliximab	Infliximab without immunomodulator	BNT162b2	FALSE	434	FALSE
3879	29.8512	18.7143	Infliximab	Infliximab without immunomodulator	BNT162b2	FALSE	143	FALSE
5957	5.14286	-3.85119	Infliximab	Infliximab with immunomodulator	ChAdOx1 nCoV-19	FALSE	0.4	FALSE
5957	17.1369	8.14286	Infliximab	Infliximab with immunomodulator	ChAdOx1 nCoV-19	FALSE	23.9	FALSE
5957	25.1369	16.1429	Infliximab	Infliximab with immunomodulator	ChAdOx1 nCoV-19	FALSE	3.8	FALSE
6127	3.14286	-7.85119	Vedolizumab	Vedolizumab without immunomodulator	BNT162b2	FALSE	125	FALSE
6127	11.1369	0.142857	Vedolizumab	Vedolizumab without immunomodulator	BNT162b2	FALSE	106	FALSE
6127	19.1369	8.14286	Vedolizumab	Vedolizumab without immunomodulator	BNT162b2	FALSE	2501	FALSE
6127	27.1369	16.1429	Vedolizumab	Vedolizumab without immunomodulator	BNT162b2	FALSE	2501	FALSE
5695	-2.28571	-5.42857	Infliximab	Infliximab without immunomodulator	BNT162b2	FALSE	0.3	FALSE
5695	5.71429	2.57143	Infliximab	Infliximab without immunomodulator	BNT162b2	FALSE	437	FALSE
982	0.571429	-9.56548	Infliximab	Infliximab without immunomodulator	ChAdOx1 nCoV-19	FALSE	0.4	FALSE
982	8.56548	-1.57143	Infliximab	Infliximab without immunomodulator	ChAdOx1 nCoV-19	FALSE	76.7	FALSE
982	16.5655	6.42857	Infliximab	Infliximab without immunomodulator	ChAdOx1 nCoV-19	FALSE	682	FALSE
5132	5.71429	-3.1369	Vedolizumab	Vedolizumab without immunomodulator	BNT162b2	FALSE	0.4	FALSE
5132	13.7083	4.85714	Vedolizumab	Vedolizumab without immunomodulator	BNT162b2	FALSE	0.3	FALSE
5132	21.7083	12.8571	Vedolizumab	Vedolizumab without immunomodulator	BNT162b2	FALSE	0.9	FALSE
5132	29.7083	20.8571	Vedolizumab	Vedolizumab without immunomodulator	BNT162b2	FALSE	3.5	FALSE
57	5.57143	-5.56548	Infliximab	Infliximab without immunomodulator	ChAdOx1 nCoV-19	FALSE	12.8	FALSE
57	13.5655	2.42857	Infliximab	Infliximab without immunomodulator	ChAdOx1 nCoV-19	FALSE	375	FALSE
57	21.5655	10.4286	Infliximab	Infliximab without immunomodulator	ChAdOx1 nCoV-19	FALSE	97	FALSE
57	29.5655	18.4286	Infliximab	Infliximab without immunomodulator	ChAdOx1 nCoV-19	FALSE	47.6	FALSE
5468	-9.85714	-20.994	Vedolizumab	Vedolizumab without immunomodulator	ChAdOx1 nCoV-19	FALSE	0.3	FALSE
5468	6.14286	-4.99405	Vedolizumab	Vedolizumab without immunomodulator	ChAdOx1 nCoV-19	FALSE	42.1	FALSE
5468	14.1369	3	Vedolizumab	Vedolizumab without immunomodulator	ChAdOx1 nCoV-19	FALSE	1105	FALSE
5468	22.1369	11	Vedolizumab	Vedolizumab without immunomodulator	ChAdOx1 nCoV-19	FALSE	1075	FALSE
5468	30.1369	19	Vedolizumab	Vedolizumab without immunomodulator	ChAdOx1 nCoV-19	FALSE	873	FALSE
5353	-10	-20.2798	Infliximab	Infliximab without immunomodulator	ChAdOx1 nCoV-19	TRUE	0.3	FALSE
5353	6	-4.27976	Infliximab	Infliximab without immunomodulator	ChAdOx1 nCoV-19	TRUE	3.4	FALSE
5353	13.994	3.71429	Infliximab	Infliximab without immunomodulator	ChAdOx1 nCoV-19	TRUE	377	FALSE
5353	21.994	11.7143	Infliximab	Infliximab without immunomodulator	ChAdOx1 nCoV-19	TRUE	98.9	FALSE
5353	30.994	20.7143	Infliximab	Infliximab without immunomodulator	ChAdOx1 nCoV-19	TRUE	36.5	FALSE
3717	-7.85714	-17.5655	Vedolizumab	Vedolizumab without immunomodulator	ChAdOx1 nCoV-19	FALSE	0.3	FALSE
3717	0.142857	-9.56548	Vedolizumab	Vedolizumab without immunomodulator	ChAdOx1 nCoV-19	FALSE	0.4	FALSE
3717	9.85119	0.142857	Vedolizumab	Vedolizumab without immunomodulator	ChAdOx1 nCoV-19	FALSE	53	FALSE
3717	17.1369	7.42857	Vedolizumab	Vedolizumab without immunomodulator	ChAdOx1 nCoV-19	FALSE	718	FALSE
3717	25.1369	15.4286	Vedolizumab	Vedolizumab without immunomodulator	ChAdOx1 nCoV-19	FALSE	522	FALSE
3717	33.1369	23.4286	Vedolizumab	Vedolizumab without immunomodulator	ChAdOx1 nCoV-19	FALSE	392	FALSE
7123	3.42857	-7.99405	Vedolizumab	Vedolizumab without immunomodulator	ChAdOx1 nCoV-19	FALSE	38.4	TRUE
7123	11.4226	0	Vedolizumab	Vedolizumab without immunomodulator	ChAdOx1 nCoV-19	FALSE	54.5	TRUE
7123	20.4226	9	Vedolizumab	Vedolizumab without immunomodulator	ChAdOx1 nCoV-19	TRUE	25001	TRUE
6677	-1.42857	-5	Infliximab	Infliximab with immunomodulator	BNT162b2	FALSE	0.3	FALSE
6677	6.57143	3	Infliximab	Infliximab with immunomodulator	BNT162b2	FALSE	494	FALSE
6677	14.5714	11	Infliximab	Infliximab with immunomodulator	BNT162b2	FALSE	149	FALSE
6677	22.5655	18.994	Infliximab	Infliximab with immunomodulator	BNT162b2	FALSE	46.2	FALSE
6677	30.8512	27.2798	Infliximab	Infliximab with immunomodulator	BNT162b2	FALSE	20.5	FALSE
6677	38.5655	34.994	Infliximab	Infliximab with immunomodulator	BNT162b2	FALSE	17.5	FALSE
3645	2	-2.56548	Vedolizumab	Vedolizumab with immunomodulator	ChAdOx1 nCoV-19	FALSE	3.5	FALSE
3645	9.99405	5.42857	Vedolizumab	Vedolizumab with immunomodulator	ChAdOx1 nCoV-19	FALSE	865	FALSE
3645	21.994	17.4286	Vedolizumab	Vedolizumab with immunomodulator	ChAdOx1 nCoV-19	FALSE	1118	FALSE
1425	6	-5.14286	Vedolizumab	Vedolizumab without immunomodulator	BNT162b2	FALSE	112	FALSE
1425	14	2.85714	Vedolizumab	Vedolizumab without immunomodulator	BNT162b2	FALSE	4350	FALSE
1425	21.994	10.8512	Vedolizumab	Vedolizumab without immunomodulator	BNT162b2	FALSE	2272	FALSE
1425	29.994	18.8512	Vedolizumab	Vedolizumab without immunomodulator	BNT162b2	FALSE	1463	FALSE
6748	-9.42857	-18.8512	Vedolizumab	Vedolizumab without immunomodulator	ChAdOx1 nCoV-19	FALSE	0.3	FALSE
6748	6.57143	-2.85119	Vedolizumab	Vedolizumab without immunomodulator	ChAdOx1 nCoV-19	FALSE	25.3	FALSE
6748	14.5655	5.14286	Vedolizumab	Vedolizumab without immunomodulator	ChAdOx1 nCoV-19	FALSE	970	FALSE
6748	22.5655	13.1429	Vedolizumab	Vedolizumab without immunomodulator	ChAdOx1 nCoV-19	FALSE	235	FALSE
6748	30.5655	21.1429	Vedolizumab	Vedolizumab without immunomodulator	ChAdOx1 nCoV-19	FALSE	108	FALSE
3451	1.42857	-9.1369	Vedolizumab	Vedolizumab without immunomodulator	ChAdOx1 nCoV-19	TRUE	0.4	FALSE
3451	9.42262	-1.14286	Vedolizumab	Vedolizumab without immunomodulator	ChAdOx1 nCoV-19	TRUE	11	FALSE
3451	19.4226	8.85714	Vedolizumab	Vedolizumab without immunomodulator	ChAdOx1 nCoV-19	TRUE	732	FALSE
2864	-9.71429	-21.1369	Infliximab	Infliximab with immunomodulator	ChAdOx1 nCoV-19	FALSE	0.3	FALSE
2864	17.4226	6	Infliximab	Infliximab with immunomodulator	ChAdOx1 nCoV-19	FALSE	1748	FALSE
2864	25.4226	14	Infliximab	Infliximab with immunomodulator	ChAdOx1 nCoV-19	FALSE	1027	FALSE
5561	7.57143	-3.56548	Vedolizumab	Vedolizumab without immunomodulator	ChAdOx1 nCoV-19	FALSE	333	FALSE
5561	15.7083	4.57143	Vedolizumab	Vedolizumab without immunomodulator	ChAdOx1 nCoV-19	FALSE	1874	FALSE
5561	23.5655	12.4286	Vedolizumab	Vedolizumab without immunomodulator	ChAdOx1 nCoV-19	FALSE	745	FALSE
5561	31.5655	20.4286	Vedolizumab	Vedolizumab without immunomodulator	ChAdOx1 nCoV-19	FALSE	554	FALSE
6716	6.56548	-4.14286	Vedolizumab	Vedolizumab without immunomodulator	ChAdOx1 nCoV-19	FALSE	15.2	FALSE
6716	13.5655	2.85714	Vedolizumab	Vedolizumab without immunomodulator	ChAdOx1 nCoV-19	FALSE	15486	FALSE
6716	21.5655	10.8571	Vedolizumab	Vedolizumab without immunomodulator	ChAdOx1 nCoV-19	FALSE	5591	FALSE
4281	-4.85714	-15.994	Vedolizumab	Vedolizumab without immunomodulator	ChAdOx1 nCoV-19	FALSE	0.4	FALSE
4281	7.1369	-4	Vedolizumab	Vedolizumab without immunomodulator	ChAdOx1 nCoV-19	FALSE	16.4	FALSE
4281	17.994	6.85714	Vedolizumab	Vedolizumab without immunomodulator	ChAdOx1 nCoV-19	FALSE	751	FALSE
4281	26.1369	15	Vedolizumab	Vedolizumab without immunomodulator	ChAdOx1 nCoV-19	FALSE	342	FALSE
4136	7.70833	-2.42857	Vedolizumab	Vedolizumab without immunomodulator	ChAdOx1 nCoV-19	FALSE	12.9	FALSE
4136	15.7083	5.57143	Vedolizumab	Vedolizumab without immunomodulator	ChAdOx1 nCoV-19	FALSE	1882	FALSE
4136	23.7083	13.5714	Vedolizumab	Vedolizumab without immunomodulator	ChAdOx1 nCoV-19	FALSE	1315	FALSE
2989	8.85119	-2	Infliximab	Infliximab with immunomodulator	BNT162b2	FALSE	126	FALSE
2989	16.8512	6	Infliximab	Infliximab with immunomodulator	BNT162b2	FALSE	17439	FALSE
1742	-3.71429	-13.4226	Infliximab	Infliximab with immunomodulator	ChAdOx1 nCoV-19	FALSE	0.4	FALSE
1742	4.27976	-5.42857	Infliximab	Infliximab with immunomodulator	ChAdOx1 nCoV-19	FALSE	0.4	FALSE
1742	12.2798	2.57143	Infliximab	Infliximab with immunomodulator	ChAdOx1 nCoV-19	FALSE	124	FALSE
1742	20.2798	10.5714	Infliximab	Infliximab with immunomodulator	ChAdOx1 nCoV-19	FALSE	25.6	FALSE
3989	12.2798	-3.42857	Infliximab	Infliximab with immunomodulator	BNT162b2	FALSE	0.4	FALSE
3989	19.7083	4	Infliximab	Infliximab with immunomodulator	BNT162b2	FALSE	32.9	FALSE
3989	27.7083	12	Infliximab	Infliximab with immunomodulator	BNT162b2	FALSE	13.3	FALSE
5304	5.99405	-4.85714	Vedolizumab	Vedolizumab without immunomodulator	BNT162b2	TRUE	111	FALSE
5304	13.994	3.14286	Vedolizumab	Vedolizumab without immunomodulator	BNT162b2	TRUE	16340	FALSE
5304	25.5655	14.7143	Vedolizumab	Vedolizumab without immunomodulator	BNT162b2	TRUE	3460	FALSE
2597	3.14286	-7.85119	Infliximab	Infliximab without immunomodulator	ChAdOx1 nCoV-19	FALSE	5.4	FALSE
2597	13.1369	2.14286	Infliximab	Infliximab without immunomodulator	ChAdOx1 nCoV-19	FALSE	318	FALSE
2597	21.1369	10.1429	Infliximab	Infliximab without immunomodulator	ChAdOx1 nCoV-19	FALSE	110	FALSE
1192	-9.57143	-18.2857	Infliximab	Infliximab with immunomodulator	BNT162b2	FALSE	0.4	FALSE
1192	14.7083	5.99405	Infliximab	Infliximab with immunomodulator	BNT162b2	FALSE	3.6	FALSE
1192	23.4226	14.7083	Infliximab	Infliximab with immunomodulator	BNT162b2	FALSE	0.3	FALSE
1192	31.4226	22.7083	Infliximab	Infliximab with immunomodulator	BNT162b2	FALSE	0.3	FALSE
1192	35.7083	26.994	Infliximab	Infliximab with immunomodulator	BNT162b2	FALSE	0.39	FALSE
505	-3.85714	NA	Infliximab	Infliximab with immunomodulator	ChAdOx1 nCoV-19	FALSE	0.4	FALSE
505	4.1369	NA	Infliximab	Infliximab with immunomodulator	ChAdOx1 nCoV-19	FALSE	65	FALSE
505	12.1369	NA	Infliximab	Infliximab with immunomodulator	ChAdOx1 nCoV-19	FALSE	1230	FALSE
505	20.1369	NA	Infliximab	Infliximab with immunomodulator	ChAdOx1 nCoV-19	FALSE	294	FALSE
4498	5.85714	-5.14286	Vedolizumab	Vedolizumab without immunomodulator	ChAdOx1 nCoV-19	FALSE	44	FALSE
4498	13.8512	2.85119	Vedolizumab	Vedolizumab without immunomodulator	ChAdOx1 nCoV-19	FALSE	762	FALSE
4498	29.8512	18.8512	Vedolizumab	Vedolizumab without immunomodulator	ChAdOx1 nCoV-19	FALSE	219	FALSE
1823	-3	-12.2798	Vedolizumab	Vedolizumab without immunomodulator	ChAdOx1 nCoV-19	FALSE	0.4	FALSE
1823	4.99405	-4.28571	Vedolizumab	Vedolizumab without immunomodulator	ChAdOx1 nCoV-19	FALSE	85.8	FALSE
1823	12.994	3.71429	Vedolizumab	Vedolizumab without immunomodulator	ChAdOx1 nCoV-19	FALSE	5406	FALSE
1823	20.994	11.7143	Vedolizumab	Vedolizumab without immunomodulator	ChAdOx1 nCoV-19	FALSE	2057	FALSE
3123	3.71429	-7.27976	Infliximab	Infliximab with immunomodulator	ChAdOx1 nCoV-19	FALSE	3.2	FALSE
3123	9.70833	-1.28571	Infliximab	Infliximab with immunomodulator	ChAdOx1 nCoV-19	FALSE	4.2	FALSE
3123	15.7083	4.71429	Infliximab	Infliximab with immunomodulator	ChAdOx1 nCoV-19	FALSE	75.8	FALSE
3123	28.7083	17.7143	Infliximab	Infliximab with immunomodulator	ChAdOx1 nCoV-19	FALSE	23.3	FALSE
3054	2.28571	-9.1369	Vedolizumab	Vedolizumab with immunomodulator	ChAdOx1 nCoV-19	FALSE	26.9	FALSE
3054	10.2798	-1.14286	Vedolizumab	Vedolizumab with immunomodulator	ChAdOx1 nCoV-19	FALSE	231	FALSE
3054	18.2798	6.85714	Vedolizumab	Vedolizumab with immunomodulator	ChAdOx1 nCoV-19	FALSE	1441	FALSE
3054	26.2798	14.8571	Vedolizumab	Vedolizumab with immunomodulator	ChAdOx1 nCoV-19	FALSE	822	FALSE
4821	15.4226	4.57143	Infliximab	Infliximab with immunomodulator	ChAdOx1 nCoV-19	TRUE	3702	FALSE
1798	25.994	13.8571	Infliximab	Infliximab with immunomodulator	ChAdOx1 nCoV-19	FALSE	1978	FALSE
1338	8.27976	-3.28571	Infliximab	Infliximab with immunomodulator	BNT162b2	FALSE	0.6	FALSE
7157	3.42857	NA	Infliximab	Infliximab with immunomodulator	ChAdOx1 nCoV-19	FALSE	1.5	FALSE
7157	12.4226	NA	Infliximab	Infliximab with immunomodulator	ChAdOx1 nCoV-19	FALSE	456	FALSE
7157	20.4226	NA	Infliximab	Infliximab with immunomodulator	ChAdOx1 nCoV-19	FALSE	206	FALSE
7157	28.4226	NA	Infliximab	Infliximab with immunomodulator	ChAdOx1 nCoV-19	FALSE	81.4	FALSE
104	2.57143	-5.56548	Vedolizumab	Vedolizumab without immunomodulator	BNT162b2	FALSE	16	FALSE
104	10.5655	2.42857	Vedolizumab	Vedolizumab without immunomodulator	BNT162b2	FALSE	7153	FALSE
104	18.5655	10.4286	Vedolizumab	Vedolizumab without immunomodulator	BNT162b2	FALSE	2932	FALSE
104	26.5655	18.4286	Vedolizumab	Vedolizumab without immunomodulator	BNT162b2	FALSE	1557	FALSE
1289	8.1369	-3	Infliximab	Infliximab with immunomodulator	ChAdOx1 nCoV-19	FALSE	39.7	FALSE
1289	14.1369	3	Infliximab	Infliximab with immunomodulator	ChAdOx1 nCoV-19	FALSE	608	FALSE
1289	20.1369	9	Infliximab	Infliximab with immunomodulator	ChAdOx1 nCoV-19	FALSE	320	FALSE
1289	28.1369	17	Infliximab	Infliximab with immunomodulator	ChAdOx1 nCoV-19	FALSE	154	FALSE
1792	3	-10.2798	Vedolizumab	Vedolizumab without immunomodulator	ChAdOx1 nCoV-19	FALSE	186	FALSE
1792	10.994	-2.28571	Vedolizumab	Vedolizumab without immunomodulator	ChAdOx1 nCoV-19	FALSE	90.3	FALSE
1792	18.994	5.71429	Vedolizumab	Vedolizumab without immunomodulator	ChAdOx1 nCoV-19	FALSE	3719	FALSE
1792	26.994	13.7143	Vedolizumab	Vedolizumab without immunomodulator	ChAdOx1 nCoV-19	FALSE	1250	FALSE
6281	3.57143	-5.42262	Infliximab	Infliximab with immunomodulator	ChAdOx1 nCoV-19	TRUE	149	FALSE
6281	11.5655	2.57143	Infliximab	Infliximab with immunomodulator	ChAdOx1 nCoV-19	TRUE	1057	FALSE
6281	19.5655	10.5714	Infliximab	Infliximab with immunomodulator	ChAdOx1 nCoV-19	TRUE	344	FALSE
6281	27.5655	18.5714	Infliximab	Infliximab with immunomodulator	ChAdOx1 nCoV-19	TRUE	109	FALSE
4427	9.28571	-2	Vedolizumab	Vedolizumab with immunomodulator	BNT162b2	FALSE	59	FALSE
4427	17.2798	5.99405	Vedolizumab	Vedolizumab with immunomodulator	BNT162b2	FALSE	6350	FALSE
4427	25.2798	13.994	Vedolizumab	Vedolizumab with immunomodulator	BNT162b2	FALSE	1590	FALSE
4427	33.1369	21.8512	Vedolizumab	Vedolizumab with immunomodulator	BNT162b2	FALSE	889	FALSE
3100	7.99405	-3	Infliximab	Infliximab with immunomodulator	BNT162b2	FALSE	31.6	FALSE
3100	13.994	3	Infliximab	Infliximab with immunomodulator	BNT162b2	FALSE	3521	FALSE
3100	21.994	11	Infliximab	Infliximab with immunomodulator	BNT162b2	FALSE	519	FALSE
3100	29.994	19	Infliximab	Infliximab with immunomodulator	BNT162b2	FALSE	138	FALSE
4085	4.71429	-5.1369	Infliximab	Infliximab with immunomodulator	ChAdOx1 nCoV-19	FALSE	13.4	FALSE
4085	12.7083	2.85714	Infliximab	Infliximab with immunomodulator	ChAdOx1 nCoV-19	FALSE	778	FALSE
4085	20.7083	10.8571	Infliximab	Infliximab with immunomodulator	ChAdOx1 nCoV-19	FALSE	189	FALSE
4085	28.7083	18.8571	Infliximab	Infliximab with immunomodulator	ChAdOx1 nCoV-19	FALSE	39.8	FALSE
5314	2.57143	-9.99405	Infliximab	Infliximab with immunomodulator	ChAdOx1 nCoV-19	TRUE	0.4	FALSE
5314	10.5655	-2	Infliximab	Infliximab with immunomodulator	ChAdOx1 nCoV-19	TRUE	1.3	FALSE
5314	18.5655	6	Infliximab	Infliximab with immunomodulator	ChAdOx1 nCoV-19	TRUE	38.8	FALSE
5314	26.5655	14	Infliximab	Infliximab with immunomodulator	ChAdOx1 nCoV-19	TRUE	14.1	FALSE
6582	-8.85714	-21.2798	Infliximab	Infliximab with immunomodulator	ChAdOx1 nCoV-19	FALSE	0.3	FALSE
6582	7.14286	-5.27976	Infliximab	Infliximab with immunomodulator	ChAdOx1 nCoV-19	FALSE	511	FALSE
6582	15.1369	2.71429	Infliximab	Infliximab with immunomodulator	ChAdOx1 nCoV-19	FALSE	1030	FALSE
6582	23.1369	10.7143	Infliximab	Infliximab with immunomodulator	ChAdOx1 nCoV-19	FALSE	324	FALSE
6582	31.1369	18.7143	Infliximab	Infliximab with immunomodulator	ChAdOx1 nCoV-19	FALSE	195	FALSE
981	-9.85714	-19.1369	Infliximab	Infliximab with immunomodulator	ChAdOx1 nCoV-19	FALSE	0.3	FALSE
981	6.14286	-3.1369	Infliximab	Infliximab with immunomodulator	ChAdOx1 nCoV-19	TRUE	97.5	FALSE
981	14.1369	4.85714	Infliximab	Infliximab with immunomodulator	ChAdOx1 nCoV-19	TRUE	283	FALSE
981	22.1369	12.8571	Infliximab	Infliximab with immunomodulator	ChAdOx1 nCoV-19	TRUE	136	FALSE
981	30.1369	20.8571	Infliximab	Infliximab with immunomodulator	ChAdOx1 nCoV-19	TRUE	77	FALSE
658	-10	-21.1369	Infliximab	Infliximab with immunomodulator	ChAdOx1 nCoV-19	TRUE	0.3	FALSE
658	6	-5.1369	Infliximab	Infliximab with immunomodulator	ChAdOx1 nCoV-19	TRUE	1.7	FALSE
658	13.994	2.85714	Infliximab	Infliximab with immunomodulator	ChAdOx1 nCoV-19	TRUE	82.5	FALSE
658	21.994	10.8571	Infliximab	Infliximab with immunomodulator	ChAdOx1 nCoV-19	TRUE	32.6	FALSE
658	29.994	18.8571	Infliximab	Infliximab with immunomodulator	ChAdOx1 nCoV-19	TRUE	15.5	FALSE
4152	-9.57143	-23.5655	Vedolizumab	Vedolizumab with immunomodulator	ChAdOx1 nCoV-19	TRUE	0.3	FALSE
4152	11.4226	-2.57143	Vedolizumab	Vedolizumab with immunomodulator	ChAdOx1 nCoV-19	TRUE	5352	FALSE
4152	19.4226	5.42857	Vedolizumab	Vedolizumab with immunomodulator	ChAdOx1 nCoV-19	TRUE	25001	FALSE
4152	27.4226	13.4286	Vedolizumab	Vedolizumab with immunomodulator	ChAdOx1 nCoV-19	TRUE	21082	FALSE
1207	-8	-19.1369	Infliximab	Infliximab with immunomodulator	BNT162b2	TRUE	0.3	FALSE
1207	8	-3.1369	Infliximab	Infliximab with immunomodulator	BNT162b2	TRUE	0.4	FALSE
1207	15.994	4.85714	Infliximab	Infliximab with immunomodulator	BNT162b2	TRUE	49	FALSE
1207	23.994	12.8571	Infliximab	Infliximab with immunomodulator	BNT162b2	TRUE	16.7	FALSE
1207	31.994	20.8571	Infliximab	Infliximab with immunomodulator	BNT162b2	TRUE	7.9	FALSE
6798	4.99405	-5.28571	Infliximab	Infliximab with immunomodulator	ChAdOx1 nCoV-19	FALSE	3.3	FALSE
6798	12.994	2.71429	Infliximab	Infliximab with immunomodulator	ChAdOx1 nCoV-19	FALSE	789	FALSE
6798	20.994	10.7143	Infliximab	Infliximab with immunomodulator	ChAdOx1 nCoV-19	FALSE	191	FALSE
464	13.4226	2.28571	Infliximab	Infliximab with immunomodulator	ChAdOx1 nCoV-19	FALSE	245	FALSE
464	21.5655	10.4286	Infliximab	Infliximab with immunomodulator	ChAdOx1 nCoV-19	FALSE	51.7	FALSE
464	29.5655	18.4286	Infliximab	Infliximab with immunomodulator	ChAdOx1 nCoV-19	FALSE	37.2	FALSE
3709	10.8512	-3	Vedolizumab	Vedolizumab without immunomodulator	BNT162b2	FALSE	643	FALSE
3709	18.8512	5	Vedolizumab	Vedolizumab without immunomodulator	BNT162b2	FALSE	7163	FALSE
3709	26.8512	13	Vedolizumab	Vedolizumab without immunomodulator	BNT162b2	FALSE	5291	FALSE
6666	0.857143	-11.994	Infliximab	Infliximab with immunomodulator	BNT162b2	FALSE	0.4	FALSE
6666	18.994	6.14286	Infliximab	Infliximab with immunomodulator	BNT162b2	FALSE	582	FALSE
6666	26.994	14.1429	Infliximab	Infliximab with immunomodulator	BNT162b2	FALSE	136	FALSE
299	-1.71429	NA	Infliximab	Infliximab without immunomodulator	ChAdOx1 nCoV-19	FALSE	0.4	FALSE
299	13.4226	NA	Infliximab	Infliximab without immunomodulator	ChAdOx1 nCoV-19	FALSE	378	FALSE
299	21.5655	NA	Infliximab	Infliximab without immunomodulator	ChAdOx1 nCoV-19	FALSE	169	FALSE
6426	9.70833	-4.57143	Vedolizumab	Vedolizumab without immunomodulator	ChAdOx1 nCoV-19	TRUE	13916	FALSE
6426	25.7083	11.4286	Vedolizumab	Vedolizumab without immunomodulator	ChAdOx1 nCoV-19	TRUE	13362	FALSE
1460	3	-10.994	Infliximab	Infliximab without immunomodulator	BNT162b2	FALSE	4.4	FALSE
1460	10.994	-3	Infliximab	Infliximab without immunomodulator	BNT162b2	FALSE	0.8	FALSE
1460	18.8512	4.85714	Infliximab	Infliximab without immunomodulator	BNT162b2	FALSE	1092	FALSE
1460	26.8512	12.8571	Infliximab	Infliximab without immunomodulator	BNT162b2	FALSE	328	FALSE
816	3.42857	-7.28571	Infliximab	Infliximab with immunomodulator	ChAdOx1 nCoV-19	TRUE	15	FALSE
816	11.4226	0.708333	Infliximab	Infliximab with immunomodulator	ChAdOx1 nCoV-19	TRUE	111	FALSE
816	19.4226	8.70833	Infliximab	Infliximab with immunomodulator	ChAdOx1 nCoV-19	TRUE	344	FALSE
816	27.5655	16.8512	Infliximab	Infliximab with immunomodulator	ChAdOx1 nCoV-19	TRUE	125	FALSE
375	-1.71429	-12.8512	Vedolizumab	Vedolizumab without immunomodulator	ChAdOx1 nCoV-19	FALSE	0.4	FALSE
375	14.1369	3	Vedolizumab	Vedolizumab without immunomodulator	ChAdOx1 nCoV-19	FALSE	202	FALSE
1197	10.4226	0.857143	Vedolizumab	Vedolizumab without immunomodulator	ChAdOx1 nCoV-19	FALSE	307	TRUE
2579	0	-9.56548	Infliximab	Infliximab with immunomodulator	BNT162b2	FALSE	0.4	FALSE
2579	8.1369	-1.42857	Infliximab	Infliximab with immunomodulator	BNT162b2	FALSE	0.4	FALSE
2579	15.994	6.42857	Infliximab	Infliximab with immunomodulator	BNT162b2	FALSE	219	FALSE
2579	23.994	14.4286	Infliximab	Infliximab with immunomodulator	BNT162b2	FALSE	76.9	FALSE
4319	0.714286	-12.8512	Infliximab	Infliximab with immunomodulator	ChAdOx1 nCoV-19	TRUE	1	FALSE
4319	8.70833	-4.85714	Infliximab	Infliximab with immunomodulator	ChAdOx1 nCoV-19	TRUE	107	FALSE
4319	17.2798	3.71429	Infliximab	Infliximab with immunomodulator	ChAdOx1 nCoV-19	TRUE	2410	FALSE
4319	25.2798	11.7143	Infliximab	Infliximab with immunomodulator	ChAdOx1 nCoV-19	TRUE	631	FALSE
3298	-5.85714	-15.4226	Infliximab	Infliximab with immunomodulator	ChAdOx1 nCoV-19	TRUE	2	TRUE
3298	2.14286	-7.42262	Infliximab	Infliximab with immunomodulator	ChAdOx1 nCoV-19	TRUE	3438	TRUE
3298	10.2798	0.714286	Infliximab	Infliximab with immunomodulator	ChAdOx1 nCoV-19	TRUE	462	TRUE
3298	18.2798	8.71429	Infliximab	Infliximab with immunomodulator	ChAdOx1 nCoV-19	TRUE	628	TRUE
3298	26.1369	16.5714	Infliximab	Infliximab with immunomodulator	ChAdOx1 nCoV-19	TRUE	6412	TRUE
4809	-0.428571	-11.1369	Infliximab	Infliximab with immunomodulator	ChAdOx1 nCoV-19	FALSE	0.4	FALSE
4809	15.4226	4.71429	Infliximab	Infliximab with immunomodulator	ChAdOx1 nCoV-19	FALSE	77.8	FALSE
2347	3.42857	-9.1369	Infliximab	Infliximab with immunomodulator	BNT162b2	FALSE	32.6	FALSE
2347	11.4226	-1.14286	Infliximab	Infliximab with immunomodulator	BNT162b2	FALSE	11.8	FALSE
2347	28.8512	16.2857	Infliximab	Infliximab with immunomodulator	BNT162b2	FALSE	300	FALSE
369	-2.71429	-13.7083	Infliximab	Infliximab without immunomodulator	ChAdOx1 nCoV-19	FALSE	0.4	FALSE
369	14.1369	3.14286	Infliximab	Infliximab without immunomodulator	ChAdOx1 nCoV-19	FALSE	719	FALSE
369	22.2798	11.2857	Infliximab	Infliximab without immunomodulator	ChAdOx1 nCoV-19	FALSE	292	FALSE
4840	0.142857	-10.994	Infliximab	Infliximab with immunomodulator	ChAdOx1 nCoV-19	TRUE	0.4	FALSE
4840	8.1369	-3	Infliximab	Infliximab with immunomodulator	ChAdOx1 nCoV-19	TRUE	2.4	FALSE
4840	16.1369	5	Infliximab	Infliximab with immunomodulator	ChAdOx1 nCoV-19	TRUE	47.9	FALSE
4840	24.1369	13	Infliximab	Infliximab with immunomodulator	ChAdOx1 nCoV-19	TRUE	25001	FALSE
4857	-0.285714	-11.2798	Infliximab	Infliximab without immunomodulator	ChAdOx1 nCoV-19	FALSE	0.4	FALSE
4857	7.70833	-3.28571	Infliximab	Infliximab without immunomodulator	ChAdOx1 nCoV-19	FALSE	0.3	FALSE
4857	15.7083	4.71429	Infliximab	Infliximab without immunomodulator	ChAdOx1 nCoV-19	FALSE	28.1	FALSE
4934	2.85714	-7.85119	Infliximab	Infliximab with immunomodulator	ChAdOx1 nCoV-19	FALSE	0.4	FALSE
4934	10.8512	0.142857	Infliximab	Infliximab with immunomodulator	ChAdOx1 nCoV-19	FALSE	0.4	FALSE
5588	-3.85714	-12.5655	Infliximab	Infliximab without immunomodulator	ChAdOx1 nCoV-19	FALSE	0.4	FALSE
5588	12.1369	3.42857	Infliximab	Infliximab without immunomodulator	ChAdOx1 nCoV-19	FALSE	253	FALSE
425	2.28571	-9.1369	Infliximab	Infliximab with immunomodulator	ChAdOx1 nCoV-19	FALSE	2.5	TRUE
425	10.2798	-1.14286	Infliximab	Infliximab with immunomodulator	ChAdOx1 nCoV-19	FALSE	20.9	TRUE
425	18.2798	6.85714	Infliximab	Infliximab with immunomodulator	ChAdOx1 nCoV-19	FALSE	148	TRUE
425	26.2798	14.8571	Infliximab	Infliximab with immunomodulator	ChAdOx1 nCoV-19	FALSE	45.8	TRUE
1643	17.2798	12.4226	Vedolizumab	Vedolizumab without immunomodulator	BNT162b2	TRUE	2501	FALSE
5097	2.42857	-8.27976	Infliximab	Infliximab without immunomodulator	ChAdOx1 nCoV-19	FALSE	4.4	FALSE
5097	18.4226	7.71429	Infliximab	Infliximab without immunomodulator	ChAdOx1 nCoV-19	FALSE	0.5	FALSE
5197	2.71429	-9.42262	Vedolizumab	Vedolizumab without immunomodulator	BNT162b2	FALSE	0.4	FALSE
5197	9.27976	-2.85714	Vedolizumab	Vedolizumab without immunomodulator	BNT162b2	FALSE	0.4	FALSE
1113	9.56548	-1.71429	Vedolizumab	Vedolizumab without immunomodulator	BNT162b2	FALSE	26.2	FALSE
1113	17.5655	6.28571	Vedolizumab	Vedolizumab without immunomodulator	BNT162b2	FALSE	5976	FALSE
4384	1.57143	-12.994	Vedolizumab	Vedolizumab without immunomodulator	ChAdOx1 nCoV-19	TRUE	10733	FALSE
4384	9.56548	-5	Vedolizumab	Vedolizumab without immunomodulator	ChAdOx1 nCoV-19	TRUE	6876	FALSE
4384	17.5655	3	Vedolizumab	Vedolizumab without immunomodulator	ChAdOx1 nCoV-19	TRUE	6510	FALSE
4384	25.5655	11	Vedolizumab	Vedolizumab without immunomodulator	ChAdOx1 nCoV-19	TRUE	4915	FALSE
765	2.57143	-8.85119	Infliximab	Infliximab with immunomodulator	ChAdOx1 nCoV-19	FALSE	46.5	FALSE
765	10.5655	-0.857143	Infliximab	Infliximab with immunomodulator	ChAdOx1 nCoV-19	FALSE	10.8	FALSE
765	18.5655	7.14286	Infliximab	Infliximab with immunomodulator	ChAdOx1 nCoV-19	FALSE	189	FALSE
765	26.5655	15.1429	Infliximab	Infliximab with immunomodulator	ChAdOx1 nCoV-19	FALSE	34.8	FALSE
7100	3.28571	-10.1369	Infliximab	Infliximab without immunomodulator	BNT162b2	FALSE	58	FALSE
7100	11.4226	-2	Infliximab	Infliximab without immunomodulator	BNT162b2	FALSE	3	FALSE
7100	19.2798	5.85714	Infliximab	Infliximab without immunomodulator	BNT162b2	FALSE	1159	FALSE
7100	25.2798	11.8571	Infliximab	Infliximab without immunomodulator	BNT162b2	FALSE	479	FALSE
1176	7.14286	-7.1369	Vedolizumab	Vedolizumab without immunomodulator	BNT162b2	TRUE	722	FALSE
1176	26.994	12.7143	Vedolizumab	Vedolizumab without immunomodulator	BNT162b2	TRUE	2051	FALSE
2185	2.85714	NA	Infliximab	Infliximab without immunomodulator	ChAdOx1 nCoV-19	TRUE	15.8	FALSE
2185	11.8512	NA	Infliximab	Infliximab without immunomodulator	ChAdOx1 nCoV-19	TRUE	218	FALSE
2185	20.7083	NA	Infliximab	Infliximab without immunomodulator	ChAdOx1 nCoV-19	TRUE	73.3	FALSE
1728	12.7083	2.70833	Vedolizumab	Vedolizumab without immunomodulator	ChAdOx1 nCoV-19	FALSE	707	FALSE
1728	20.7083	10.7083	Vedolizumab	Vedolizumab without immunomodulator	ChAdOx1 nCoV-19	FALSE	221	FALSE
774	1.57143	-8.42262	Infliximab	Infliximab without immunomodulator	ChAdOx1 nCoV-19	FALSE	0.5	TRUE
774	18.5655	8.57143	Infliximab	Infliximab without immunomodulator	ChAdOx1 nCoV-19	FALSE	7	TRUE
774	26.5655	16.5714	Infliximab	Infliximab without immunomodulator	ChAdOx1 nCoV-19	TRUE	3271	TRUE
5040	1.85714	-7.42262	Infliximab	Infliximab with immunomodulator	ChAdOx1 nCoV-19	FALSE	3.6	FALSE
5040	11.1369	1.85714	Infliximab	Infliximab with immunomodulator	ChAdOx1 nCoV-19	FALSE	1048	FALSE
5040	19.1369	9.85714	Infliximab	Infliximab with immunomodulator	ChAdOx1 nCoV-19	FALSE	186	FALSE
5040	27.1369	17.8571	Infliximab	Infliximab with immunomodulator	ChAdOx1 nCoV-19	FALSE	52.8	FALSE
6352	1.28571	-12.994	Infliximab	Infliximab without immunomodulator	ChAdOx1 nCoV-19	FALSE	0.4	FALSE
6352	9.27976	-5	Infliximab	Infliximab without immunomodulator	ChAdOx1 nCoV-19	FALSE	77.1	FALSE
6352	17.2798	3	Infliximab	Infliximab without immunomodulator	ChAdOx1 nCoV-19	FALSE	1145	FALSE
6352	26.2798	12	Infliximab	Infliximab without immunomodulator	ChAdOx1 nCoV-19	FALSE	471	FALSE
80	14.2798	3.14286	Vedolizumab	Vedolizumab without immunomodulator	ChAdOx1 nCoV-19	FALSE	1660	FALSE
80	26.1369	15	Vedolizumab	Vedolizumab without immunomodulator	ChAdOx1 nCoV-19	FALSE	233	FALSE
2943	3.71429	-6.27976	Infliximab	Infliximab with immunomodulator	BNT162b2	FALSE	76.7	FALSE
2943	19.8512	9.85714	Infliximab	Infliximab with immunomodulator	BNT162b2	FALSE	106	FALSE
2943	26.5655	16.5714	Infliximab	Infliximab with immunomodulator	BNT162b2	FALSE	22.1	FALSE
5913	2.85714	NA	Infliximab	Infliximab without immunomodulator	BNT162b2	FALSE	6.9	NA
5913	12.1369	NA	Infliximab	Infliximab without immunomodulator	BNT162b2	FALSE	0.7	NA
5913	20.1369	NA	Infliximab	Infliximab without immunomodulator	BNT162b2	FALSE	203	NA
5913	28.1369	NA	Infliximab	Infliximab without immunomodulator	BNT162b2	TRUE	3686	NA
3928	3.57143	-5.56548	Infliximab	Infliximab without immunomodulator	ChAdOx1 nCoV-19	FALSE	6.3	FALSE
3928	11.5655	2.42857	Infliximab	Infliximab without immunomodulator	ChAdOx1 nCoV-19	FALSE	247	FALSE
3928	19.5655	10.4286	Infliximab	Infliximab without immunomodulator	ChAdOx1 nCoV-19	FALSE	99.2	FALSE
3928	27.5655	18.4286	Infliximab	Infliximab without immunomodulator	ChAdOx1 nCoV-19	FALSE	58.6	FALSE
5128	3.14286	-6.56548	Vedolizumab	Vedolizumab without immunomodulator	BNT162b2	FALSE	33	FALSE
5128	11.1369	1.42857	Vedolizumab	Vedolizumab without immunomodulator	BNT162b2	FALSE	2501	FALSE
701	9.27976	-0.857143	Infliximab	Infliximab without immunomodulator	ChAdOx1 nCoV-19	FALSE	1.2	FALSE
3697	3.57143	-5.85119	Infliximab	Infliximab without immunomodulator	ChAdOx1 nCoV-19	FALSE	1110	FALSE
3697	11.5655	2.14286	Infliximab	Infliximab without immunomodulator	ChAdOx1 nCoV-19	FALSE	1305	FALSE
3697	19.5655	10.1429	Infliximab	Infliximab without immunomodulator	ChAdOx1 nCoV-19	FALSE	374	FALSE
3697	27.5655	18.1429	Infliximab	Infliximab without immunomodulator	ChAdOx1 nCoV-19	FALSE	241	FALSE
2729	4.28571	-5.85119	Infliximab	Infliximab with immunomodulator	BNT162b2	FALSE	225	FALSE
2729	12.1369	2	Infliximab	Infliximab with immunomodulator	BNT162b2	FALSE	13530	FALSE
2729	20.1369	10	Infliximab	Infliximab with immunomodulator	BNT162b2	FALSE	1353	FALSE
2729	28.1369	18	Infliximab	Infliximab with immunomodulator	BNT162b2	FALSE	565	FALSE
6154	2.28571	-7.70833	Infliximab	Infliximab without immunomodulator	ChAdOx1 nCoV-19	FALSE	1.5	FALSE
6154	10.2798	0.285714	Infliximab	Infliximab without immunomodulator	ChAdOx1 nCoV-19	FALSE	8.3	FALSE
6154	19.2798	9.28571	Infliximab	Infliximab without immunomodulator	ChAdOx1 nCoV-19	FALSE	307	FALSE
6154	27.2798	17.2857	Infliximab	Infliximab without immunomodulator	ChAdOx1 nCoV-19	FALSE	90.5	FALSE
3863	3.71429	-6.1369	Vedolizumab	Vedolizumab without immunomodulator	ChAdOx1 nCoV-19	TRUE	26.1	FALSE
3863	11.7083	1.85714	Vedolizumab	Vedolizumab without immunomodulator	ChAdOx1 nCoV-19	TRUE	307	FALSE
3863	23.7083	13.8571	Vedolizumab	Vedolizumab without immunomodulator	ChAdOx1 nCoV-19	TRUE	142	FALSE
965	7.14286	-1.57143	Infliximab	Infliximab without immunomodulator	ChAdOx1 nCoV-19	FALSE	0.6	FALSE
965	19.1369	10.4226	Infliximab	Infliximab without immunomodulator	ChAdOx1 nCoV-19	FALSE	0.7	FALSE
965	25.1369	16.4226	Infliximab	Infliximab without immunomodulator	ChAdOx1 nCoV-19	FALSE	0.3	FALSE
6817	1.71429	-10.2798	Infliximab	Infliximab without immunomodulator	ChAdOx1 nCoV-19	FALSE	0.4	FALSE
6817	22.7083	10.7143	Infliximab	Infliximab without immunomodulator	ChAdOx1 nCoV-19	FALSE	107	FALSE
348	4.57143	-5.70833	Infliximab	Infliximab with immunomodulator	ChAdOx1 nCoV-19	FALSE	135	FALSE
348	12.5655	2.28571	Infliximab	Infliximab with immunomodulator	ChAdOx1 nCoV-19	FALSE	1349	FALSE
348	20.5655	10.2857	Infliximab	Infliximab with immunomodulator	ChAdOx1 nCoV-19	FALSE	326	FALSE
348	28.5655	18.2857	Infliximab	Infliximab with immunomodulator	ChAdOx1 nCoV-19	FALSE	133	FALSE
1332	-3.28571	-12.994	Infliximab	Infliximab without immunomodulator	ChAdOx1 nCoV-19	TRUE	200	FALSE
1332	4.70833	-5	Infliximab	Infliximab without immunomodulator	ChAdOx1 nCoV-19	TRUE	4018	FALSE
5015	-1.57143	-12.5655	Infliximab	Infliximab without immunomodulator	ChAdOx1 nCoV-19	FALSE	0.4	FALSE
5015	5.99405	-5	Infliximab	Infliximab without immunomodulator	ChAdOx1 nCoV-19	FALSE	0.6	FALSE
5015	13.994	3	Infliximab	Infliximab without immunomodulator	ChAdOx1 nCoV-19	FALSE	124	FALSE
5015	21.994	11	Infliximab	Infliximab without immunomodulator	ChAdOx1 nCoV-19	FALSE	38.3	FALSE
5697	-2.28571	-12.994	Vedolizumab	Vedolizumab with immunomodulator	ChAdOx1 nCoV-19	FALSE	0.4	FALSE
5697	5.70833	-5	Vedolizumab	Vedolizumab with immunomodulator	ChAdOx1 nCoV-19	FALSE	11.6	FALSE
5697	13.7083	3	Vedolizumab	Vedolizumab with immunomodulator	ChAdOx1 nCoV-19	FALSE	1362	FALSE
5697	21.7083	11	Vedolizumab	Vedolizumab with immunomodulator	ChAdOx1 nCoV-19	FALSE	1014	FALSE
159	4.57143	-5.99405	Infliximab	Infliximab without immunomodulator	BNT162b2	FALSE	17.5	FALSE
159	12.5655	2	Infliximab	Infliximab without immunomodulator	BNT162b2	FALSE	8856	FALSE
159	20.5655	10	Infliximab	Infliximab without immunomodulator	BNT162b2	FALSE	1740	FALSE
159	28.5655	18	Infliximab	Infliximab without immunomodulator	BNT162b2	FALSE	544	FALSE
3202	1.71429	-10.1429	Vedolizumab	Vedolizumab without immunomodulator	BNT162b2	FALSE	1.6	FALSE
3202	9.71429	-2.14286	Vedolizumab	Vedolizumab without immunomodulator	BNT162b2	FALSE	17.9	FALSE
7053	-4.1369	-14.5655	Vedolizumab	Vedolizumab without immunomodulator	ChAdOx1 nCoV-19	TRUE	164	FALSE
7053	7.85714	-2.57143	Vedolizumab	Vedolizumab without immunomodulator	ChAdOx1 nCoV-19	TRUE	6737	FALSE
7053	16.1429	5.71429	Vedolizumab	Vedolizumab without immunomodulator	ChAdOx1 nCoV-19	TRUE	4005	FALSE
7053	20.1429	9.71429	Vedolizumab	Vedolizumab without immunomodulator	ChAdOx1 nCoV-19	TRUE	3032	FALSE
5310	4.42857	-5.56548	Infliximab	Infliximab without immunomodulator	BNT162b2	FALSE	6.6	FALSE
3033	4.42857	-3.57143	Infliximab	Infliximab without immunomodulator	BNT162b2	FALSE	35.2	FALSE
3033	12.2857	4.28571	Infliximab	Infliximab without immunomodulator	BNT162b2	FALSE	1184	FALSE
6983	5.14286	-5.99405	Infliximab	Infliximab without immunomodulator	ChAdOx1 nCoV-19	FALSE	2.4	FALSE
6983	13.1369	2	Infliximab	Infliximab without immunomodulator	ChAdOx1 nCoV-19	FALSE	81	FALSE
6983	21.1369	10	Infliximab	Infliximab without immunomodulator	ChAdOx1 nCoV-19	FALSE	15.4	FALSE
6983	29.1369	18	Infliximab	Infliximab without immunomodulator	ChAdOx1 nCoV-19	FALSE	17.2	FALSE
1190	12	1	Infliximab	Infliximab without immunomodulator	BNT162b2	FALSE	1470	FALSE
1190	19.994	8.99405	Infliximab	Infliximab without immunomodulator	BNT162b2	FALSE	3725	FALSE
1190	27.994	16.994	Infliximab	Infliximab without immunomodulator	BNT162b2	FALSE	1531	FALSE
1190	35.994	24.994	Infliximab	Infliximab without immunomodulator	BNT162b2	FALSE	678	FALSE
3823	5	-6.42262	Infliximab	Infliximab with immunomodulator	BNT162b2	TRUE	130	FALSE
3823	12.994	1.57143	Infliximab	Infliximab with immunomodulator	BNT162b2	TRUE	953	FALSE
3823	20.994	9.57143	Infliximab	Infliximab with immunomodulator	BNT162b2	TRUE	679	FALSE
3823	28.994	17.5714	Infliximab	Infliximab with immunomodulator	BNT162b2	TRUE	3465	FALSE
3005	-1.71429	-10.2798	Infliximab	Infliximab without immunomodulator	ChAdOx1 nCoV-19	FALSE	0.4	FALSE
3005	6.27976	-2.28571	Infliximab	Infliximab without immunomodulator	ChAdOx1 nCoV-19	FALSE	2.6	FALSE
3005	14.2798	5.71429	Infliximab	Infliximab without immunomodulator	ChAdOx1 nCoV-19	FALSE	246	FALSE
3005	22.2798	13.7143	Infliximab	Infliximab without immunomodulator	ChAdOx1 nCoV-19	FALSE	34.7	FALSE
5105	5.42857	-2	Infliximab	Infliximab with immunomodulator	ChAdOx1 nCoV-19	FALSE	2.1	FALSE
5105	13.4226	5.99405	Infliximab	Infliximab with immunomodulator	ChAdOx1 nCoV-19	FALSE	89.3	FALSE
5105	31.5655	24.1369	Infliximab	Infliximab with immunomodulator	ChAdOx1 nCoV-19	TRUE	30.3	FALSE
4593	17.1369	8.42857	Infliximab	Infliximab with immunomodulator	ChAdOx1 nCoV-19	FALSE	1267	FALSE
4593	25.1369	16.4286	Infliximab	Infliximab with immunomodulator	ChAdOx1 nCoV-19	FALSE	588	FALSE
1828	1.71429	-7.85119	Infliximab	Infliximab without immunomodulator	BNT162b2	FALSE	3.2	FALSE
1828	9.85119	0.285714	Infliximab	Infliximab without immunomodulator	BNT162b2	FALSE	9.4	FALSE
1828	17.7083	8.14286	Infliximab	Infliximab without immunomodulator	BNT162b2	FALSE	2059	FALSE
3363	5.42857	-4.70833	Infliximab	Infliximab without immunomodulator	ChAdOx1 nCoV-19	FALSE	2.6	TRUE
3363	13.5655	3.42857	Infliximab	Infliximab without immunomodulator	ChAdOx1 nCoV-19	FALSE	523	TRUE
3363	21.5655	11.4286	Infliximab	Infliximab without immunomodulator	ChAdOx1 nCoV-19	FALSE	134	TRUE
3363	29.5655	19.4286	Infliximab	Infliximab without immunomodulator	ChAdOx1 nCoV-19	TRUE	9916	TRUE
5425	-7.42857	-14.2798	Infliximab	Infliximab without immunomodulator	ChAdOx1 nCoV-19	TRUE	43.3	FALSE
5425	0.285714	-6.56548	Infliximab	Infliximab without immunomodulator	ChAdOx1 nCoV-19	TRUE	40.4	FALSE
5425	8.42262	1.57143	Infliximab	Infliximab without immunomodulator	ChAdOx1 nCoV-19	TRUE	6268	FALSE
5425	16.2798	9.42857	Infliximab	Infliximab without immunomodulator	ChAdOx1 nCoV-19	TRUE	7614	FALSE
5425	24.2798	17.4286	Infliximab	Infliximab without immunomodulator	ChAdOx1 nCoV-19	TRUE	3448	FALSE
770	0.571429	-8.1369	Infliximab	Infliximab without immunomodulator	ChAdOx1 nCoV-19	FALSE	0.4	FALSE
770	8.56548	-0.142857	Infliximab	Infliximab without immunomodulator	ChAdOx1 nCoV-19	FALSE	124	FALSE
770	16.5655	7.85714	Infliximab	Infliximab without immunomodulator	ChAdOx1 nCoV-19	FALSE	160	FALSE
770	24.5655	15.8571	Infliximab	Infliximab without immunomodulator	ChAdOx1 nCoV-19	FALSE	75.6	FALSE
2354	0.142857	-10.994	Infliximab	Infliximab without immunomodulator	ChAdOx1 nCoV-19	FALSE	0.4	FALSE
2710	-1.28571	-12.1369	Vedolizumab	Vedolizumab without immunomodulator	BNT162b2	FALSE	0.4	FALSE
153	8.99405	-6.14286	Vedolizumab	Vedolizumab without immunomodulator	ChAdOx1 nCoV-19	FALSE	142	FALSE
153	16.994	1.85714	Vedolizumab	Vedolizumab without immunomodulator	ChAdOx1 nCoV-19	FALSE	1028	FALSE
153	24.994	9.85714	Vedolizumab	Vedolizumab without immunomodulator	ChAdOx1 nCoV-19	FALSE	564	FALSE
147	3	-6.99405	Infliximab	Infliximab with immunomodulator	ChAdOx1 nCoV-19	TRUE	2669	FALSE
147	10.994	1	Infliximab	Infliximab with immunomodulator	ChAdOx1 nCoV-19	TRUE	1164	FALSE
147	19.994	10	Infliximab	Infliximab with immunomodulator	ChAdOx1 nCoV-19	TRUE	690	FALSE
147	27.994	18	Infliximab	Infliximab with immunomodulator	ChAdOx1 nCoV-19	TRUE	372	FALSE
3243	-1.14286	NA	Infliximab	Infliximab without immunomodulator	ChAdOx1 nCoV-19	TRUE	1044	NA
3243	4.85119	NA	Infliximab	Infliximab without immunomodulator	ChAdOx1 nCoV-19	TRUE	228	NA
3243	12.8512	NA	Infliximab	Infliximab without immunomodulator	ChAdOx1 nCoV-19	TRUE	240	NA
3243	26.8512	NA	Infliximab	Infliximab without immunomodulator	ChAdOx1 nCoV-19	TRUE	44.8	NA
560	-5.42857	-14.1369	Infliximab	Infliximab without immunomodulator	ChAdOx1 nCoV-19	FALSE	0.4	FALSE
560	3.56548	-5.14286	Infliximab	Infliximab without immunomodulator	ChAdOx1 nCoV-19	FALSE	6.6	FALSE
5257	3.71429	NA	Vedolizumab	Vedolizumab with immunomodulator	BNT162b2	TRUE	4609	FALSE
5257	13.994	NA	Vedolizumab	Vedolizumab with immunomodulator	BNT162b2	TRUE	12718	FALSE
5257	21.994	NA	Vedolizumab	Vedolizumab with immunomodulator	BNT162b2	TRUE	3466	FALSE
5257	29.7083	NA	Vedolizumab	Vedolizumab with immunomodulator	BNT162b2	TRUE	1821	FALSE
3065	-6.28571	-17.2798	Vedolizumab	Vedolizumab without immunomodulator	BNT162b2	TRUE	148	FALSE
3065	9.70833	-1.28571	Vedolizumab	Vedolizumab without immunomodulator	BNT162b2	TRUE	9706	FALSE
3752	9.99405	-0.857143	Infliximab	Infliximab with immunomodulator	ChAdOx1 nCoV-19	FALSE	10.3	FALSE
3752	18.994	8.14286	Infliximab	Infliximab with immunomodulator	ChAdOx1 nCoV-19	FALSE	132	FALSE
3752	26.7083	15.8571	Infliximab	Infliximab with immunomodulator	ChAdOx1 nCoV-19	FALSE	78.1	FALSE
3412	3	NA	Vedolizumab	Vedolizumab without immunomodulator	ChAdOx1 nCoV-19	FALSE	0.4	FALSE
3412	11.994	NA	Vedolizumab	Vedolizumab without immunomodulator	ChAdOx1 nCoV-19	FALSE	439	FALSE
4617	2.71429	-3.71429	Vedolizumab	Vedolizumab without immunomodulator	ChAdOx1 nCoV-19	FALSE	0.4	FALSE
4617	10.4226	3.99405	Vedolizumab	Vedolizumab without immunomodulator	ChAdOx1 nCoV-19	FALSE	296	FALSE
4617	18.4226	11.994	Vedolizumab	Vedolizumab without immunomodulator	ChAdOx1 nCoV-19	FALSE	98	FALSE
4617	27.7083	21.2798	Vedolizumab	Vedolizumab without immunomodulator	ChAdOx1 nCoV-19	FALSE	154	FALSE
3144	-7.14286	-18.2798	Infliximab	Infliximab without immunomodulator	BNT162b2	TRUE	14.5	FALSE
3144	1.14286	-9.99405	Infliximab	Infliximab without immunomodulator	BNT162b2	TRUE	13685	FALSE
3144	8.85119	-2.28571	Infliximab	Infliximab without immunomodulator	BNT162b2	TRUE	2592	FALSE
3144	16.7083	5.57143	Infliximab	Infliximab without immunomodulator	BNT162b2	TRUE	3968	FALSE
3144	24.7083	13.5714	Infliximab	Infliximab without immunomodulator	BNT162b2	TRUE	1670	FALSE
6637	3.85714	-5.99405	Vedolizumab	Vedolizumab without immunomodulator	BNT162b2	TRUE	2043	FALSE
6637	11.8512	2	Vedolizumab	Vedolizumab without immunomodulator	BNT162b2	TRUE	15549	FALSE
4431	4	-2.71429	Infliximab	Infliximab without immunomodulator	ChAdOx1 nCoV-19	FALSE	0.4	FALSE
4431	11.994	5.27976	Infliximab	Infliximab without immunomodulator	ChAdOx1 nCoV-19	FALSE	261	FALSE
4431	15.994	9.27976	Infliximab	Infliximab without immunomodulator	ChAdOx1 nCoV-19	FALSE	115	FALSE
2402	-1.71429	-13.5655	Infliximab	Infliximab without immunomodulator	ChAdOx1 nCoV-19	TRUE	0.4	FALSE
631	4.14286	-5.99405	Infliximab	Infliximab with immunomodulator	BNT162b2	FALSE	2.8	TRUE
631	14.1369	4	Infliximab	Infliximab with immunomodulator	BNT162b2	FALSE	634	TRUE
631	23.1369	13	Infliximab	Infliximab with immunomodulator	BNT162b2	TRUE	2501	TRUE
631	31.1369	21	Infliximab	Infliximab with immunomodulator	BNT162b2	TRUE	2501	TRUE
4641	3	-5.42262	Infliximab	Infliximab with immunomodulator	ChAdOx1 nCoV-19	TRUE	32.2	FALSE
1036	9.14286	-2	Vedolizumab	Vedolizumab without immunomodulator	ChAdOx1 nCoV-19	FALSE	59.3	FALSE
1036	17.994	6.85119	Vedolizumab	Vedolizumab without immunomodulator	ChAdOx1 nCoV-19	FALSE	7355	FALSE
1036	25.994	14.8512	Vedolizumab	Vedolizumab without immunomodulator	ChAdOx1 nCoV-19	FALSE	3408	FALSE
1036	35.2798	24.1369	Vedolizumab	Vedolizumab without immunomodulator	ChAdOx1 nCoV-19	FALSE	1325	FALSE
6830	3.57143	-6.1369	Infliximab	Infliximab with immunomodulator	ChAdOx1 nCoV-19	TRUE	1890	FALSE
6830	11.8512	2.14286	Infliximab	Infliximab with immunomodulator	ChAdOx1 nCoV-19	TRUE	1102	FALSE
6830	19.5655	9.85714	Infliximab	Infliximab with immunomodulator	ChAdOx1 nCoV-19	TRUE	403	FALSE
6830	25.8512	16.1429	Infliximab	Infliximab with immunomodulator	ChAdOx1 nCoV-19	TRUE	280	FALSE
2871	2.42857	NA	Infliximab	Infliximab with immunomodulator	BNT162b2	FALSE	55.7	NA
2871	11.7083	NA	Infliximab	Infliximab with immunomodulator	BNT162b2	FALSE	1203	NA
2871	24.4226	NA	Infliximab	Infliximab with immunomodulator	BNT162b2	TRUE	3573	NA
396	4.99405	-4.42857	Infliximab	Infliximab with immunomodulator	ChAdOx1 nCoV-19	FALSE	46.2	FALSE
396	12.2798	2.85714	Infliximab	Infliximab with immunomodulator	ChAdOx1 nCoV-19	FALSE	723	FALSE
2701	5.14286	-3.70833	Infliximab	Infliximab with immunomodulator	BNT162b2	TRUE	369	FALSE
2701	11.1369	2.28571	Infliximab	Infliximab with immunomodulator	BNT162b2	TRUE	3156	FALSE
2701	17.1369	8.28571	Infliximab	Infliximab with immunomodulator	BNT162b2	TRUE	834	FALSE
237	1.14286	-12.1369	Infliximab	Infliximab without immunomodulator	ChAdOx1 nCoV-19	FALSE	599	FALSE
237	10.994	-2.28571	Infliximab	Infliximab without immunomodulator	ChAdOx1 nCoV-19	TRUE	282	FALSE
237	20.1369	6.85714	Infliximab	Infliximab without immunomodulator	ChAdOx1 nCoV-19	TRUE	2058	FALSE
237	26.4226	13.1429	Infliximab	Infliximab without immunomodulator	ChAdOx1 nCoV-19	TRUE	1213	FALSE
1169	-1.57143	-16.1369	Infliximab	Infliximab with immunomodulator	BNT162b2	TRUE	28.5	FALSE
1169	5.14286	-9.42262	Infliximab	Infliximab with immunomodulator	BNT162b2	TRUE	1877	FALSE
1274	5.71429	-4.27976	Infliximab	Infliximab with immunomodulator	BNT162b2	FALSE	0.5	FALSE
1274	9.42262	-0.571429	Infliximab	Infliximab with immunomodulator	BNT162b2	FALSE	999	FALSE
1274	21.7083	11.7143	Infliximab	Infliximab with immunomodulator	BNT162b2	FALSE	139	FALSE
1274	29.7083	19.7143	Infliximab	Infliximab with immunomodulator	BNT162b2	FALSE	33.4	FALSE
2778	2	NA	Vedolizumab	Vedolizumab without immunomodulator	ChAdOx1 nCoV-19	FALSE	1.1	FALSE
2778	5.70833	NA	Vedolizumab	Vedolizumab without immunomodulator	ChAdOx1 nCoV-19	FALSE	51	FALSE
2778	18.994	NA	Vedolizumab	Vedolizumab without immunomodulator	ChAdOx1 nCoV-19	FALSE	193	FALSE
2778	26.994	NA	Vedolizumab	Vedolizumab without immunomodulator	ChAdOx1 nCoV-19	FALSE	51.6	FALSE
1298	27.1369	NA	Infliximab	Infliximab with immunomodulator	BNT162b2	FALSE	50.4	FALSE
2536	-9.71429	-19.994	Infliximab	Infliximab with immunomodulator	BNT162b2	FALSE	0.3	FALSE
2536	6.28571	-3.99405	Infliximab	Infliximab with immunomodulator	BNT162b2	FALSE	20	FALSE
2536	22.2798	12	Infliximab	Infliximab with immunomodulator	BNT162b2	FALSE	233	FALSE
217	0.571429	-8.27976	Infliximab	Infliximab without immunomodulator	ChAdOx1 nCoV-19	FALSE	0.4	FALSE
217	8.56548	-0.285714	Infliximab	Infliximab without immunomodulator	ChAdOx1 nCoV-19	FALSE	7.2	FALSE
217	17.4226	8.57143	Infliximab	Infliximab without immunomodulator	ChAdOx1 nCoV-19	FALSE	72	FALSE
217	25.8512	17	Infliximab	Infliximab without immunomodulator	ChAdOx1 nCoV-19	FALSE	48.5	FALSE
735	5	-12.1369	Infliximab	Infliximab without immunomodulator	ChAdOx1 nCoV-19	FALSE	20.1	FALSE
735	12.994	-4.14286	Infliximab	Infliximab without immunomodulator	ChAdOx1 nCoV-19	FALSE	28.6	FALSE
735	28.994	11.8571	Infliximab	Infliximab without immunomodulator	ChAdOx1 nCoV-19	FALSE	124	FALSE
3155	-9.85714	-22.2798	Vedolizumab	Vedolizumab without immunomodulator	ChAdOx1 nCoV-19	TRUE	23.2	FALSE
3155	-1.85714	-14.2798	Vedolizumab	Vedolizumab without immunomodulator	ChAdOx1 nCoV-19	TRUE	61.7	FALSE
3155	6.14286	-6.27976	Vedolizumab	Vedolizumab without immunomodulator	ChAdOx1 nCoV-19	TRUE	5227	FALSE
3155	14.1369	1.71429	Vedolizumab	Vedolizumab without immunomodulator	ChAdOx1 nCoV-19	TRUE	3067	FALSE
3155	23.1369	10.7143	Vedolizumab	Vedolizumab without immunomodulator	ChAdOx1 nCoV-19	TRUE	1301	FALSE
3155	30.1369	17.7143	Vedolizumab	Vedolizumab without immunomodulator	ChAdOx1 nCoV-19	TRUE	985	FALSE
741	-3.28571	-12.8512	Infliximab	Infliximab with immunomodulator	ChAdOx1 nCoV-19	TRUE	0.5	FALSE
741	4.71429	-4.85119	Infliximab	Infliximab with immunomodulator	ChAdOx1 nCoV-19	TRUE	93.8	FALSE
741	12.7083	3.14286	Infliximab	Infliximab with immunomodulator	ChAdOx1 nCoV-19	TRUE	777	FALSE
741	20.994	11.4286	Infliximab	Infliximab with immunomodulator	ChAdOx1 nCoV-19	TRUE	388	FALSE
741	28.7083	19.1429	Infliximab	Infliximab with immunomodulator	ChAdOx1 nCoV-19	TRUE	191	FALSE
1257	-8.28571	-16.5714	Vedolizumab	Vedolizumab without immunomodulator	ChAdOx1 nCoV-19	FALSE	0.3	FALSE
1257	7.71429	-0.571429	Vedolizumab	Vedolizumab without immunomodulator	ChAdOx1 nCoV-19	FALSE	75.5	FALSE
1257	15.5655	7.27976	Vedolizumab	Vedolizumab without immunomodulator	ChAdOx1 nCoV-19	FALSE	1374	FALSE
1257	23.7083	15.4226	Vedolizumab	Vedolizumab without immunomodulator	ChAdOx1 nCoV-19	FALSE	897	FALSE
2652	-9.28571	-18.994	Vedolizumab	Vedolizumab without immunomodulator	ChAdOx1 nCoV-19	FALSE	0.3	FALSE
2652	7	-2.70833	Vedolizumab	Vedolizumab without immunomodulator	ChAdOx1 nCoV-19	FALSE	14.6	FALSE
497	-7.85714	-16.4226	Vedolizumab	Vedolizumab without immunomodulator	ChAdOx1 nCoV-19	TRUE	0.3	FALSE
497	7.14286	-1.42262	Vedolizumab	Vedolizumab without immunomodulator	ChAdOx1 nCoV-19	TRUE	5.1	FALSE
497	15.1369	6.57143	Vedolizumab	Vedolizumab without immunomodulator	ChAdOx1 nCoV-19	TRUE	2405	FALSE
497	24.1369	15.5714	Vedolizumab	Vedolizumab without immunomodulator	ChAdOx1 nCoV-19	TRUE	1269	FALSE
3838	-6	-19.994	Infliximab	Infliximab with immunomodulator	BNT162b2	FALSE	0.3	TRUE
3838	14.7083	0.714286	Infliximab	Infliximab with immunomodulator	BNT162b2	FALSE	3.3	TRUE
3838	26.994	13	Infliximab	Infliximab with immunomodulator	BNT162b2	FALSE	71.6	TRUE
3838	33.994	20	Infliximab	Infliximab with immunomodulator	BNT162b2	TRUE	25000	TRUE
5390	-6	-21.5655	Vedolizumab	Vedolizumab without immunomodulator	BNT162b2	FALSE	0.3	FALSE
5390	9	-6.56548	Vedolizumab	Vedolizumab without immunomodulator	BNT162b2	FALSE	241	FALSE
5390	16.994	1.42857	Vedolizumab	Vedolizumab without immunomodulator	BNT162b2	FALSE	13137	FALSE
5390	23.994	8.42857	Vedolizumab	Vedolizumab without immunomodulator	BNT162b2	FALSE	5044	FALSE
5649	-8	-17.994	Infliximab	Infliximab with immunomodulator	BNT162b2	FALSE	0.3	FALSE
5649	7	-2.99405	Infliximab	Infliximab with immunomodulator	BNT162b2	FALSE	0.4	FALSE
5649	15.5655	5.57143	Infliximab	Infliximab with immunomodulator	BNT162b2	FALSE	39.9	FALSE
5649	30.994	21	Infliximab	Infliximab with immunomodulator	BNT162b2	FALSE	1.7	FALSE
870	-9	-19.994	Infliximab	Infliximab with immunomodulator	ChAdOx1 nCoV-19	FALSE	0.3	FALSE
870	-3	-13.994	Infliximab	Infliximab with immunomodulator	ChAdOx1 nCoV-19	TRUE	1	FALSE
870	3	-7.99405	Infliximab	Infliximab with immunomodulator	ChAdOx1 nCoV-19	TRUE	1516	FALSE
870	8.99405	-2	Infliximab	Infliximab with immunomodulator	ChAdOx1 nCoV-19	TRUE	399	FALSE
870	14.8512	3.85714	Infliximab	Infliximab with immunomodulator	ChAdOx1 nCoV-19	TRUE	1025	FALSE
870	20.8512	9.85714	Infliximab	Infliximab with immunomodulator	ChAdOx1 nCoV-19	TRUE	322	FALSE
3757	-8.14286	-15.1429	Infliximab	Infliximab with immunomodulator	ChAdOx1 nCoV-19	FALSE	0.3	FALSE
3757	16.8512	9.85119	Infliximab	Infliximab with immunomodulator	ChAdOx1 nCoV-19	TRUE	1092	FALSE
3757	24.8512	17.8512	Infliximab	Infliximab with immunomodulator	ChAdOx1 nCoV-19	TRUE	527	FALSE
5419	-5.42857	-15.5655	Vedolizumab	Vedolizumab with immunomodulator	ChAdOx1 nCoV-19	TRUE	356	FALSE
5419	2.56548	-7.57143	Vedolizumab	Vedolizumab with immunomodulator	ChAdOx1 nCoV-19	TRUE	2953	FALSE
5419	11.5655	1.42857	Vedolizumab	Vedolizumab with immunomodulator	ChAdOx1 nCoV-19	TRUE	2103	FALSE
5419	20.2798	10.1429	Vedolizumab	Vedolizumab with immunomodulator	ChAdOx1 nCoV-19	TRUE	1965	FALSE
6235	4.70833	-5.85714	Vedolizumab	Vedolizumab without immunomodulator	BNT162b2	FALSE	227	FALSE
6235	20.7083	10.1429	Vedolizumab	Vedolizumab without immunomodulator	BNT162b2	FALSE	6250	FALSE
4785	1.14286	-5.28571	Vedolizumab	Vedolizumab without immunomodulator	ChAdOx1 nCoV-19	FALSE	0.4	FALSE
4785	9.1369	2.70833	Vedolizumab	Vedolizumab without immunomodulator	ChAdOx1 nCoV-19	FALSE	235	FALSE
4785	16.994	10.5655	Vedolizumab	Vedolizumab without immunomodulator	ChAdOx1 nCoV-19	FALSE	130	FALSE
1879	1.14286	-10.4226	Vedolizumab	Vedolizumab without immunomodulator	ChAdOx1 nCoV-19	FALSE	0.4	FALSE
1879	10.4226	-1.14286	Vedolizumab	Vedolizumab without immunomodulator	ChAdOx1 nCoV-19	FALSE	43	FALSE
1879	18.4226	6.85714	Vedolizumab	Vedolizumab without immunomodulator	ChAdOx1 nCoV-19	FALSE	526	FALSE
1617	1.71429	-6.70833	Infliximab	Infliximab without immunomodulator	BNT162b2	FALSE	0.4	FALSE
332	7.57143	-2.27976	Infliximab	Infliximab with immunomodulator	BNT162b2	FALSE	8.8	FALSE
261	4.42857	-6.70833	Vedolizumab	Vedolizumab without immunomodulator	ChAdOx1 nCoV-19	FALSE	35.8	FALSE
261	10.4226	-0.714286	Vedolizumab	Vedolizumab without immunomodulator	ChAdOx1 nCoV-19	FALSE	77.7	FALSE
261	16.4226	5.28571	Vedolizumab	Vedolizumab without immunomodulator	ChAdOx1 nCoV-19	FALSE	1229	FALSE
261	28.4226	17.2857	Vedolizumab	Vedolizumab without immunomodulator	ChAdOx1 nCoV-19	FALSE	857	FALSE
4390	-6.57143	-14.5714	Vedolizumab	Vedolizumab with immunomodulator	BNT162b2	FALSE	0.4	FALSE
4390	8.42857	0.428571	Vedolizumab	Vedolizumab with immunomodulator	BNT162b2	FALSE	50.2	FALSE
4390	13.5714	5.57143	Vedolizumab	Vedolizumab with immunomodulator	BNT162b2	TRUE	8447	FALSE
4390	19.5655	11.5655	Vedolizumab	Vedolizumab with immunomodulator	BNT162b2	TRUE	2501	FALSE
4390	25.5655	17.5655	Vedolizumab	Vedolizumab with immunomodulator	BNT162b2	TRUE	2315	FALSE
4390	37.5655	29.5655	Vedolizumab	Vedolizumab with immunomodulator	BNT162b2	TRUE	1709	FALSE
6415	5.42857	-6.1369	Vedolizumab	Vedolizumab without immunomodulator	BNT162b2	FALSE	9.2	FALSE
6415	13.4226	1.85714	Vedolizumab	Vedolizumab without immunomodulator	BNT162b2	FALSE	3863	FALSE
6415	21.4226	9.85714	Vedolizumab	Vedolizumab without immunomodulator	BNT162b2	FALSE	1724	FALSE
6415	29.4226	17.8571	Vedolizumab	Vedolizumab without immunomodulator	BNT162b2	FALSE	944	FALSE
4839	5.71429	-6.1369	Infliximab	Infliximab without immunomodulator	ChAdOx1 nCoV-19	FALSE	0.4	FALSE
4839	11.7083	-0.142857	Infliximab	Infliximab without immunomodulator	ChAdOx1 nCoV-19	FALSE	0.3	FALSE
4839	17.7083	5.85714	Infliximab	Infliximab without immunomodulator	ChAdOx1 nCoV-19	FALSE	0.9	FALSE
4839	29.7083	17.8571	Infliximab	Infliximab without immunomodulator	ChAdOx1 nCoV-19	FALSE	0.39	FALSE
6940	15.994	6.99405	Infliximab	Infliximab without immunomodulator	BNT162b2	FALSE	1194	FALSE
6940	23.994	14.994	Infliximab	Infliximab without immunomodulator	BNT162b2	FALSE	14490	FALSE
6940	32.5655	23.5655	Infliximab	Infliximab without immunomodulator	BNT162b2	TRUE	14490	FALSE
4354	6.57143	-3.99405	Infliximab	Infliximab without immunomodulator	ChAdOx1 nCoV-19	FALSE	1	FALSE
4354	12.5655	2	Infliximab	Infliximab without immunomodulator	ChAdOx1 nCoV-19	FALSE	2875	FALSE
4354	20.1369	9.57143	Infliximab	Infliximab without immunomodulator	ChAdOx1 nCoV-19	FALSE	831	FALSE
1886	1.71429	-9.27976	Infliximab	Infliximab without immunomodulator	ChAdOx1 nCoV-19	FALSE	0.4	FALSE
1886	9.70833	-1.28571	Infliximab	Infliximab without immunomodulator	ChAdOx1 nCoV-19	FALSE	5.3	FALSE
1886	17.7083	6.71429	Infliximab	Infliximab without immunomodulator	ChAdOx1 nCoV-19	FALSE	414	FALSE
1886	25.7083	14.7143	Infliximab	Infliximab without immunomodulator	ChAdOx1 nCoV-19	FALSE	160	FALSE
4970	6.14286	-5.1369	Vedolizumab	Vedolizumab with immunomodulator	ChAdOx1 nCoV-19	FALSE	3.2	FALSE
4970	12.1369	0.857143	Vedolizumab	Vedolizumab with immunomodulator	ChAdOx1 nCoV-19	FALSE	349	FALSE
4970	18.1369	6.85714	Vedolizumab	Vedolizumab with immunomodulator	ChAdOx1 nCoV-19	FALSE	467	FALSE
4970	30.1369	18.8571	Vedolizumab	Vedolizumab with immunomodulator	ChAdOx1 nCoV-19	FALSE	91.2	FALSE
2910	2.71429	-8.42262	Infliximab	Infliximab without immunomodulator	ChAdOx1 nCoV-19	FALSE	25.5	TRUE
2910	11.5655	0.428571	Infliximab	Infliximab without immunomodulator	ChAdOx1 nCoV-19	FALSE	6.2	TRUE
2910	19.5655	8.42857	Infliximab	Infliximab without immunomodulator	ChAdOx1 nCoV-19	FALSE	191	TRUE
3575	3.57143	-5.70833	Infliximab	Infliximab without immunomodulator	ChAdOx1 nCoV-19	FALSE	8.8	FALSE
3575	11.5655	2.28571	Infliximab	Infliximab without immunomodulator	ChAdOx1 nCoV-19	FALSE	754	FALSE
3575	19.5655	10.2857	Infliximab	Infliximab without immunomodulator	ChAdOx1 nCoV-19	FALSE	193	FALSE
3575	27.5655	18.2857	Infliximab	Infliximab without immunomodulator	ChAdOx1 nCoV-19	FALSE	72.5	FALSE
4487	5.85714	-2.71429	Infliximab	Infliximab without immunomodulator	ChAdOx1 nCoV-19	FALSE	9.6	FALSE
4487	13.8512	5.27976	Infliximab	Infliximab without immunomodulator	ChAdOx1 nCoV-19	FALSE	661	FALSE
4487	21.8512	13.2798	Infliximab	Infliximab without immunomodulator	ChAdOx1 nCoV-19	FALSE	203	FALSE
4487	29.8512	21.2798	Infliximab	Infliximab without immunomodulator	ChAdOx1 nCoV-19	FALSE	77.3	FALSE
3913	3.57143	-5.56548	Vedolizumab	Vedolizumab without immunomodulator	ChAdOx1 nCoV-19	FALSE	0.8	FALSE
3913	11.5655	2.42857	Vedolizumab	Vedolizumab without immunomodulator	ChAdOx1 nCoV-19	TRUE	358	FALSE
3913	17.5655	8.42857	Vedolizumab	Vedolizumab without immunomodulator	ChAdOx1 nCoV-19	TRUE	52.2	FALSE
3913	23.5655	14.4286	Vedolizumab	Vedolizumab without immunomodulator	ChAdOx1 nCoV-19	TRUE	12.7	FALSE
2332	5.85714	-3.42262	Infliximab	Infliximab with immunomodulator	ChAdOx1 nCoV-19	FALSE	28	FALSE
2332	11.994	2.71429	Infliximab	Infliximab with immunomodulator	ChAdOx1 nCoV-19	FALSE	204	FALSE
2332	17.994	8.71429	Infliximab	Infliximab with immunomodulator	ChAdOx1 nCoV-19	FALSE	132	FALSE
2332	30.1369	20.8571	Infliximab	Infliximab with immunomodulator	ChAdOx1 nCoV-19	FALSE	33.5	FALSE
2922	5.42857	-4.42262	Vedolizumab	Vedolizumab without immunomodulator	BNT162b2	FALSE	321	FALSE
2922	13.5655	3.71429	Vedolizumab	Vedolizumab without immunomodulator	BNT162b2	FALSE	18945	FALSE
2922	21.4226	11.5714	Vedolizumab	Vedolizumab without immunomodulator	BNT162b2	FALSE	6790	FALSE
2922	28.4226	18.5714	Vedolizumab	Vedolizumab without immunomodulator	BNT162b2	FALSE	4019	FALSE
7031	3.42857	-7.85119	Vedolizumab	Vedolizumab without immunomodulator	ChAdOx1 nCoV-19	FALSE	145	FALSE
7031	10.8512	-0.428571	Vedolizumab	Vedolizumab without immunomodulator	ChAdOx1 nCoV-19	FALSE	81.3	FALSE
7031	19.1369	7.85714	Vedolizumab	Vedolizumab without immunomodulator	ChAdOx1 nCoV-19	FALSE	1025	FALSE
7031	26.994	15.7143	Vedolizumab	Vedolizumab without immunomodulator	ChAdOx1 nCoV-19	FALSE	590	FALSE
2972	-9.85714	-20.994	Infliximab	Infliximab with immunomodulator	ChAdOx1 nCoV-19	FALSE	0.3	FALSE
2972	14.1369	3	Infliximab	Infliximab with immunomodulator	ChAdOx1 nCoV-19	FALSE	438	FALSE
2972	22.1369	11	Infliximab	Infliximab with immunomodulator	ChAdOx1 nCoV-19	FALSE	209	FALSE
2972	30.2798	19.1429	Infliximab	Infliximab with immunomodulator	ChAdOx1 nCoV-19	FALSE	128	FALSE
5580	-2	-10.994	Infliximab	Infliximab with immunomodulator	ChAdOx1 nCoV-19	FALSE	0.4	FALSE
5580	5.99405	-3	Infliximab	Infliximab with immunomodulator	ChAdOx1 nCoV-19	FALSE	50.1	FALSE
3698	6.85714	-6.70833	Infliximab	Infliximab with immunomodulator	BNT162b2	FALSE	0.4	FALSE
3698	12.994	-0.571429	Infliximab	Infliximab with immunomodulator	BNT162b2	FALSE	0.3	FALSE
3698	18.8512	5.28571	Infliximab	Infliximab with immunomodulator	BNT162b2	FALSE	1013	FALSE
3698	30.8512	17.2857	Infliximab	Infliximab with immunomodulator	BNT162b2	FALSE	44.8	FALSE
2876	2.42857	-8.42262	Vedolizumab	Vedolizumab with immunomodulator	ChAdOx1 nCoV-19	FALSE	3	FALSE
2876	10.5655	-0.285714	Vedolizumab	Vedolizumab with immunomodulator	ChAdOx1 nCoV-19	FALSE	80.7	FALSE
2876	18.5655	7.71429	Vedolizumab	Vedolizumab with immunomodulator	ChAdOx1 nCoV-19	FALSE	1454	FALSE
2876	26.5655	15.7143	Vedolizumab	Vedolizumab with immunomodulator	ChAdOx1 nCoV-19	FALSE	938	FALSE
1685	8.85714	-2.1369	Infliximab	Infliximab without immunomodulator	ChAdOx1 nCoV-19	FALSE	2.9	FALSE
1685	16.8512	5.85714	Infliximab	Infliximab without immunomodulator	ChAdOx1 nCoV-19	FALSE	228	FALSE
1685	24.8512	13.8571	Infliximab	Infliximab without immunomodulator	ChAdOx1 nCoV-19	FALSE	31.4	FALSE
1685	32.8512	21.8571	Infliximab	Infliximab without immunomodulator	ChAdOx1 nCoV-19	FALSE	9.4	FALSE
7177	6.70833	-1.57143	Infliximab	Infliximab without immunomodulator	BNT162b2	FALSE	1.4	FALSE
2235	8.57143	-2.70833	Infliximab	Infliximab without immunomodulator	ChAdOx1 nCoV-19	FALSE	15.2	FALSE
2235	16.5655	5.28571	Infliximab	Infliximab without immunomodulator	ChAdOx1 nCoV-19	FALSE	68.3	FALSE
2235	27.994	16.7143	Infliximab	Infliximab without immunomodulator	ChAdOx1 nCoV-19	FALSE	9.9	FALSE
588	10.2798	1.28571	Infliximab	Infliximab without immunomodulator	ChAdOx1 nCoV-19	FALSE	173	FALSE
588	18.2798	9.28571	Infliximab	Infliximab without immunomodulator	ChAdOx1 nCoV-19	FALSE	45.5	FALSE
588	28.2798	19.2857	Infliximab	Infliximab without immunomodulator	ChAdOx1 nCoV-19	FALSE	14.1	FALSE
1706	-1.70833	-11.1369	Vedolizumab	Vedolizumab without immunomodulator	ChAdOx1 nCoV-19	TRUE	66.1	FALSE
1706	14.2857	4.85714	Vedolizumab	Vedolizumab without immunomodulator	ChAdOx1 nCoV-19	TRUE	3045	FALSE
1706	22.2857	12.8571	Vedolizumab	Vedolizumab without immunomodulator	ChAdOx1 nCoV-19	TRUE	1189	FALSE
3458	4.71429	-6.56548	Infliximab	Infliximab with immunomodulator	BNT162b2	FALSE	87.8	FALSE
3458	12.8512	1.57143	Infliximab	Infliximab with immunomodulator	BNT162b2	FALSE	6171	FALSE
3458	22.7083	11.4286	Infliximab	Infliximab with immunomodulator	BNT162b2	FALSE	708	FALSE
2467	11.994	2.57143	Infliximab	Infliximab with immunomodulator	ChAdOx1 nCoV-19	FALSE	133	FALSE
2467	19.994	10.5714	Infliximab	Infliximab with immunomodulator	ChAdOx1 nCoV-19	FALSE	24.6	FALSE
2467	29.1369	19.7143	Infliximab	Infliximab with immunomodulator	ChAdOx1 nCoV-19	FALSE	9.9	FALSE
4886	-6.85714	-17.8512	Infliximab	Infliximab with immunomodulator	BNT162b2	FALSE	0.3	FALSE
4886	9.14286	-1.85119	Infliximab	Infliximab with immunomodulator	BNT162b2	FALSE	5.5	FALSE
4886	17.1369	6.14286	Infliximab	Infliximab with immunomodulator	BNT162b2	TRUE	810	FALSE
4886	27.1369	16.1429	Infliximab	Infliximab with immunomodulator	BNT162b2	TRUE	121	FALSE
5480	-8.85714	-19.5655	Infliximab	Infliximab with immunomodulator	ChAdOx1 nCoV-19	FALSE	0.3	FALSE
5480	8.99405	-1.71429	Infliximab	Infliximab with immunomodulator	ChAdOx1 nCoV-19	FALSE	21.6	FALSE
5480	14.994	4.28571	Infliximab	Infliximab with immunomodulator	ChAdOx1 nCoV-19	FALSE	3892	FALSE
5480	21.1369	10.4286	Infliximab	Infliximab with immunomodulator	ChAdOx1 nCoV-19	FALSE	1647	FALSE
5054	-9.85714	-20.1369	Vedolizumab	Vedolizumab without immunomodulator	BNT162b2	FALSE	0.3	FALSE
5054	6.14286	-4.1369	Vedolizumab	Vedolizumab without immunomodulator	BNT162b2	FALSE	285	FALSE
5054	14.1369	3.85714	Vedolizumab	Vedolizumab without immunomodulator	BNT162b2	FALSE	18924	FALSE
5054	22.1369	11.8571	Vedolizumab	Vedolizumab without immunomodulator	BNT162b2	FALSE	12464	FALSE
5054	30.1369	19.8571	Vedolizumab	Vedolizumab without immunomodulator	BNT162b2	FALSE	2501	FALSE
2335	-8.14286	-19.4226	Infliximab	Infliximab with immunomodulator	ChAdOx1 nCoV-19	FALSE	0.3	FALSE
2335	4.28571	-6.99405	Infliximab	Infliximab with immunomodulator	ChAdOx1 nCoV-19	FALSE	7.8	FALSE
2335	10.1369	-1.14286	Infliximab	Infliximab with immunomodulator	ChAdOx1 nCoV-19	FALSE	7.7	FALSE
2335	16.2798	5	Infliximab	Infliximab with immunomodulator	ChAdOx1 nCoV-19	TRUE	212	FALSE
2335	22.2798	11	Infliximab	Infliximab with immunomodulator	ChAdOx1 nCoV-19	TRUE	337	FALSE
4165	-9.85714	-19.2798	Vedolizumab	Vedolizumab without immunomodulator	ChAdOx1 nCoV-19	FALSE	0.3	FALSE
4165	8.85119	-0.571429	Vedolizumab	Vedolizumab without immunomodulator	ChAdOx1 nCoV-19	FALSE	8.2	FALSE
4165	22.994	13.5714	Vedolizumab	Vedolizumab without immunomodulator	ChAdOx1 nCoV-19	FALSE	140	FALSE
1738	4.14286	-4.85119	Infliximab	Infliximab with immunomodulator	BNT162b2	FALSE	51.1	FALSE
1738	12.2798	3.28571	Infliximab	Infliximab with immunomodulator	BNT162b2	FALSE	3964	FALSE
1738	20.1369	11.1429	Infliximab	Infliximab with immunomodulator	BNT162b2	FALSE	499	FALSE
1738	28.1369	19.1429	Infliximab	Infliximab with immunomodulator	BNT162b2	FALSE	115	FALSE
728	-7.71429	-18.994	Infliximab	Infliximab without immunomodulator	ChAdOx1 nCoV-19	FALSE	0.3	FALSE
728	10.2798	-1	Infliximab	Infliximab without immunomodulator	ChAdOx1 nCoV-19	FALSE	1	FALSE
728	16.2798	5	Infliximab	Infliximab without immunomodulator	ChAdOx1 nCoV-19	FALSE	235	FALSE
728	22.2798	11	Infliximab	Infliximab without immunomodulator	ChAdOx1 nCoV-19	FALSE	52.4	FALSE
7135	-9.14286	-18.5655	Infliximab	Infliximab with immunomodulator	ChAdOx1 nCoV-19	FALSE	0.3	FALSE
7135	6.85714	-2.56548	Infliximab	Infliximab with immunomodulator	ChAdOx1 nCoV-19	FALSE	162	FALSE
7135	14.8512	5.42857	Infliximab	Infliximab with immunomodulator	ChAdOx1 nCoV-19	FALSE	569	FALSE
7135	22.8512	13.4286	Infliximab	Infliximab with immunomodulator	ChAdOx1 nCoV-19	FALSE	275	FALSE
7135	30.8512	21.4286	Infliximab	Infliximab with immunomodulator	ChAdOx1 nCoV-19	FALSE	233	FALSE
1772	-7.71429	-18.7083	Infliximab	Infliximab without immunomodulator	ChAdOx1 nCoV-19	TRUE	0.3	FALSE
1772	8.28571	-2.70833	Infliximab	Infliximab without immunomodulator	ChAdOx1 nCoV-19	TRUE	2.8	FALSE
1772	16.2798	5.28571	Infliximab	Infliximab without immunomodulator	ChAdOx1 nCoV-19	TRUE	34.8	FALSE
1772	24.2798	13.2857	Infliximab	Infliximab without immunomodulator	ChAdOx1 nCoV-19	TRUE	10.1	FALSE
1772	32.2798	21.2857	Infliximab	Infliximab without immunomodulator	ChAdOx1 nCoV-19	TRUE	5.2	FALSE
6194	4.85119	-13.5714	Vedolizumab	Vedolizumab without immunomodulator	ChAdOx1 nCoV-19	FALSE	18.6	FALSE
6194	10.8512	-7.57143	Vedolizumab	Vedolizumab without immunomodulator	ChAdOx1 nCoV-19	FALSE	22.7	FALSE
6194	16.8512	-1.57143	Vedolizumab	Vedolizumab without immunomodulator	ChAdOx1 nCoV-19	FALSE	17.5	FALSE
1849	5.14286	-6.85119	Vedolizumab	Vedolizumab without immunomodulator	BNT162b2	FALSE	121	FALSE
1849	21.1369	9.14286	Vedolizumab	Vedolizumab without immunomodulator	BNT162b2	FALSE	9580	FALSE
1849	29.1369	17.1429	Vedolizumab	Vedolizumab without immunomodulator	BNT162b2	FALSE	3939	FALSE
5251	-8.14286	-18.1369	Vedolizumab	Vedolizumab without immunomodulator	BNT162b2	FALSE	0.3	FALSE
5799	-9.85714	-20.994	Vedolizumab	Vedolizumab with immunomodulator	ChAdOx1 nCoV-19	FALSE	0.3	FALSE
5799	6.14286	-4.99405	Vedolizumab	Vedolizumab with immunomodulator	ChAdOx1 nCoV-19	FALSE	90.3	FALSE
5799	14.1369	3	Vedolizumab	Vedolizumab with immunomodulator	ChAdOx1 nCoV-19	FALSE	558	FALSE
5799	22.1369	11	Vedolizumab	Vedolizumab with immunomodulator	ChAdOx1 nCoV-19	FALSE	170	FALSE
5799	30.1369	19	Vedolizumab	Vedolizumab with immunomodulator	ChAdOx1 nCoV-19	FALSE	106	FALSE
2265	-7.42857	-16.5655	Infliximab	Infliximab without immunomodulator	ChAdOx1 nCoV-19	FALSE	0.3	FALSE
2265	8.57143	-0.565476	Infliximab	Infliximab without immunomodulator	ChAdOx1 nCoV-19	FALSE	28.7	FALSE
2265	16.5655	7.42857	Infliximab	Infliximab without immunomodulator	ChAdOx1 nCoV-19	FALSE	85.2	FALSE
2265	24.5655	15.4286	Infliximab	Infliximab without immunomodulator	ChAdOx1 nCoV-19	FALSE	24.3	FALSE
7013	9.70833	-1.85714	Vedolizumab	Vedolizumab without immunomodulator	ChAdOx1 nCoV-19	FALSE	10.8	FALSE
7013	18.994	7.42857	Vedolizumab	Vedolizumab without immunomodulator	ChAdOx1 nCoV-19	FALSE	357	FALSE
7013	26.8512	15.2857	Vedolizumab	Vedolizumab without immunomodulator	ChAdOx1 nCoV-19	FALSE	78.1	FALSE
4480	21.2798	NA	Vedolizumab	Vedolizumab without immunomodulator	BNT162b2	TRUE	409	FALSE
4522	-4.42857	-15.4286	Vedolizumab	Vedolizumab without immunomodulator	BNT162b2	FALSE	0.3	FALSE
4522	3.57143	-7.42857	Vedolizumab	Vedolizumab without immunomodulator	BNT162b2	FALSE	22.5	FALSE
4522	11.5655	0.565476	Vedolizumab	Vedolizumab without immunomodulator	BNT162b2	FALSE	348	FALSE
4522	23.8512	12.8512	Vedolizumab	Vedolizumab without immunomodulator	BNT162b2	FALSE	2182	FALSE
4522	31.8512	20.8512	Vedolizumab	Vedolizumab without immunomodulator	BNT162b2	FALSE	953	FALSE
4882	-9.28571	-19.4226	Vedolizumab	Vedolizumab without immunomodulator	BNT162b2	FALSE	0.3	FALSE
4882	6.70833	-3.42857	Vedolizumab	Vedolizumab without immunomodulator	BNT162b2	FALSE	28.3	FALSE
4882	14.7083	4.57143	Vedolizumab	Vedolizumab without immunomodulator	BNT162b2	FALSE	6767	FALSE
4882	22.7083	12.5714	Vedolizumab	Vedolizumab without immunomodulator	BNT162b2	FALSE	3014	FALSE
444	-7.28571	-18.8512	Vedolizumab	Vedolizumab without immunomodulator	ChAdOx1 nCoV-19	TRUE	16.4	FALSE
444	-1.28571	-12.8512	Vedolizumab	Vedolizumab without immunomodulator	ChAdOx1 nCoV-19	TRUE	12.1	FALSE
444	10.8512	-0.714286	Vedolizumab	Vedolizumab without immunomodulator	ChAdOx1 nCoV-19	TRUE	4.8	FALSE
444	16.8512	5.28571	Vedolizumab	Vedolizumab without immunomodulator	ChAdOx1 nCoV-19	TRUE	6.3	FALSE
444	24.8512	13.2857	Vedolizumab	Vedolizumab without immunomodulator	ChAdOx1 nCoV-19	TRUE	4.7	FALSE
1832	5.28571	-2	Vedolizumab	Vedolizumab without immunomodulator	BNT162b2	FALSE	0.4	FALSE
1832	13.1369	5.85119	Vedolizumab	Vedolizumab without immunomodulator	BNT162b2	FALSE	3536	FALSE
1832	21.2798	13.994	Vedolizumab	Vedolizumab without immunomodulator	BNT162b2	FALSE	699	FALSE
1832	33.2798	25.994	Vedolizumab	Vedolizumab without immunomodulator	BNT162b2	FALSE	119	FALSE
1650	7.56548	-2.42857	Vedolizumab	Vedolizumab without immunomodulator	ChAdOx1 nCoV-19	FALSE	35.4	FALSE
1650	23.5655	13.5714	Vedolizumab	Vedolizumab without immunomodulator	ChAdOx1 nCoV-19	FALSE	778	FALSE
5634	3.85119	-5	Vedolizumab	Vedolizumab without immunomodulator	ChAdOx1 nCoV-19	FALSE	5040	FALSE
5634	19.8512	11	Vedolizumab	Vedolizumab without immunomodulator	ChAdOx1 nCoV-19	FALSE	1164	FALSE
2159	-9.71429	-21.5655	Vedolizumab	Vedolizumab without immunomodulator	ChAdOx1 nCoV-19	FALSE	0.3	FALSE
2159	4.28571	-7.56548	Vedolizumab	Vedolizumab without immunomodulator	ChAdOx1 nCoV-19	FALSE	90.4	FALSE
2159	10.2798	-1.57143	Vedolizumab	Vedolizumab without immunomodulator	ChAdOx1 nCoV-19	FALSE	144	FALSE
2159	16.4226	4.57143	Vedolizumab	Vedolizumab without immunomodulator	ChAdOx1 nCoV-19	FALSE	976	FALSE
2159	22.4226	10.5714	Vedolizumab	Vedolizumab without immunomodulator	ChAdOx1 nCoV-19	FALSE	241	FALSE
7122	3.85714	0.285714	Infliximab	Infliximab without immunomodulator	ChAdOx1 nCoV-19	FALSE	0.4	FALSE
7122	11.8512	8.27976	Infliximab	Infliximab without immunomodulator	ChAdOx1 nCoV-19	FALSE	16.8	FALSE
3286	10.2798	0.285714	Vedolizumab	Vedolizumab without immunomodulator	BNT162b2	FALSE	148	FALSE
3286	18.2798	8.28571	Vedolizumab	Vedolizumab without immunomodulator	BNT162b2	FALSE	8267	FALSE
3286	26.2798	16.2857	Vedolizumab	Vedolizumab without immunomodulator	BNT162b2	FALSE	3563	FALSE
4823	1.42857	-9.70833	Vedolizumab	Vedolizumab without immunomodulator	ChAdOx1 nCoV-19	FALSE	0.4	FALSE
4823	9.42262	-1.71429	Vedolizumab	Vedolizumab without immunomodulator	ChAdOx1 nCoV-19	FALSE	19.8	FALSE
4823	17.4226	6.28571	Vedolizumab	Vedolizumab without immunomodulator	ChAdOx1 nCoV-19	FALSE	765	FALSE
4823	25.2798	14.1429	Vedolizumab	Vedolizumab without immunomodulator	ChAdOx1 nCoV-19	FALSE	507	FALSE
2874	1	-9.85119	Infliximab	Infliximab with immunomodulator	BNT162b2	FALSE	0.4	FALSE
2874	8.99405	-1.85714	Infliximab	Infliximab with immunomodulator	BNT162b2	FALSE	0.8	FALSE
2874	16.994	6.14286	Infliximab	Infliximab with immunomodulator	BNT162b2	FALSE	241	FALSE
2874	24.994	14.1429	Infliximab	Infliximab with immunomodulator	BNT162b2	FALSE	41.6	FALSE
2895	2.71429	-7.1369	Infliximab	Infliximab without immunomodulator	BNT162b2	FALSE	33.2	FALSE
2895	10.8512	1	Infliximab	Infliximab without immunomodulator	BNT162b2	FALSE	27.5	FALSE
2895	18.8512	9	Infliximab	Infliximab without immunomodulator	BNT162b2	FALSE	364	FALSE
2895	26.7083	16.8571	Infliximab	Infliximab without immunomodulator	BNT162b2	FALSE	151	FALSE
2195	8.70833	-2.42857	Vedolizumab	Vedolizumab with immunomodulator	BNT162b2	FALSE	60.3	FALSE
2195	17.8512	6.71429	Vedolizumab	Vedolizumab with immunomodulator	BNT162b2	FALSE	10404	FALSE
2195	24.8512	13.7143	Vedolizumab	Vedolizumab with immunomodulator	BNT162b2	FALSE	3260	FALSE
1904	-3.14286	-12.4226	Infliximab	Infliximab with immunomodulator	ChAdOx1 nCoV-19	FALSE	0.4	TRUE
1904	5.57143	-3.70833	Infliximab	Infliximab with immunomodulator	ChAdOx1 nCoV-19	FALSE	3	TRUE
1904	13.5655	4.28571	Infliximab	Infliximab with immunomodulator	ChAdOx1 nCoV-19	FALSE	210	TRUE
1904	21.5655	12.2857	Infliximab	Infliximab with immunomodulator	ChAdOx1 nCoV-19	FALSE	63.3	TRUE
3666	-3.42857	-14.5655	Infliximab	Infliximab with immunomodulator	ChAdOx1 nCoV-19	FALSE	0.4	FALSE
3666	4.57143	-6.56548	Infliximab	Infliximab with immunomodulator	ChAdOx1 nCoV-19	FALSE	42.1	FALSE
3666	21.5655	10.4286	Infliximab	Infliximab with immunomodulator	ChAdOx1 nCoV-19	FALSE	657	FALSE
2460	3.85714	-8.27976	Infliximab	Infliximab without immunomodulator	ChAdOx1 nCoV-19	FALSE	13	FALSE
2460	11.8512	-0.285714	Infliximab	Infliximab without immunomodulator	ChAdOx1 nCoV-19	FALSE	1.3	FALSE
2460	20.8512	8.71429	Infliximab	Infliximab without immunomodulator	ChAdOx1 nCoV-19	FALSE	406	FALSE
2460	29.994	17.8571	Infliximab	Infliximab without immunomodulator	ChAdOx1 nCoV-19	FALSE	121	FALSE
6554	-2.42857	-14.994	Infliximab	Infliximab without immunomodulator	ChAdOx1 nCoV-19	FALSE	0.4	TRUE
6554	13.7083	1.14286	Infliximab	Infliximab without immunomodulator	ChAdOx1 nCoV-19	FALSE	1130	TRUE
6554	21.5655	9	Infliximab	Infliximab without immunomodulator	ChAdOx1 nCoV-19	FALSE	395	TRUE
6554	29.5655	17	Infliximab	Infliximab without immunomodulator	ChAdOx1 nCoV-19	TRUE	8361	TRUE
28	0.857143	-10.1429	Infliximab	Infliximab without immunomodulator	BNT162b2	FALSE	0.3	FALSE
28	8.85714	-2.14286	Infliximab	Infliximab without immunomodulator	BNT162b2	FALSE	6	FALSE
28	16	5	Infliximab	Infliximab without immunomodulator	BNT162b2	FALSE	1210	FALSE
702	-2.28571	-12.2798	Vedolizumab	Vedolizumab with immunomodulator	BNT162b2	FALSE	0.4	FALSE
702	21.7083	11.7143	Vedolizumab	Vedolizumab with immunomodulator	BNT162b2	FALSE	127	FALSE
4280	-8.57143	-20.8512	Infliximab	Infliximab without immunomodulator	ChAdOx1 nCoV-19	TRUE	5.3	FALSE
4280	-0.571429	-12.8512	Infliximab	Infliximab without immunomodulator	ChAdOx1 nCoV-19	TRUE	4.1	FALSE
4280	7.42262	-4.85714	Infliximab	Infliximab without immunomodulator	ChAdOx1 nCoV-19	TRUE	1413	FALSE
4280	15.4226	3.14286	Infliximab	Infliximab without immunomodulator	ChAdOx1 nCoV-19	TRUE	0.3	FALSE
4280	23.4226	11.1429	Infliximab	Infliximab without immunomodulator	ChAdOx1 nCoV-19	TRUE	546	FALSE
4276	11.1369	NA	Infliximab	Infliximab with immunomodulator	BNT162b2	FALSE	19.2	FALSE
4276	25.2798	NA	Infliximab	Infliximab with immunomodulator	BNT162b2	FALSE	103	FALSE
3745	-0.714286	-11.8512	Infliximab	Infliximab with immunomodulator	ChAdOx1 nCoV-19	TRUE	0.4	FALSE
3745	7.27976	-3.85714	Infliximab	Infliximab with immunomodulator	ChAdOx1 nCoV-19	TRUE	0.4	FALSE
3745	14.2798	3.14286	Infliximab	Infliximab with immunomodulator	ChAdOx1 nCoV-19	TRUE	0.5	FALSE
3745	22.2798	11.1429	Infliximab	Infliximab with immunomodulator	ChAdOx1 nCoV-19	TRUE	1376	FALSE
3745	30.2798	19.1429	Infliximab	Infliximab with immunomodulator	ChAdOx1 nCoV-19	TRUE	0.39	FALSE
2021	9.99405	NA	Infliximab	Infliximab without immunomodulator	ChAdOx1 nCoV-19	FALSE	170	FALSE
2021	15.994	NA	Infliximab	Infliximab without immunomodulator	ChAdOx1 nCoV-19	FALSE	12.5	FALSE
2021	22.994	NA	Infliximab	Infliximab without immunomodulator	ChAdOx1 nCoV-19	FALSE	12.5	FALSE
1189	1.57143	-7.42857	Infliximab	Infliximab with immunomodulator	ChAdOx1 nCoV-19	FALSE	0.4	FALSE
1189	9.42262	0.422619	Infliximab	Infliximab with immunomodulator	ChAdOx1 nCoV-19	FALSE	49.4	FALSE
1189	16.4226	7.42262	Infliximab	Infliximab with immunomodulator	ChAdOx1 nCoV-19	FALSE	208	FALSE
1189	24.4226	15.4226	Infliximab	Infliximab with immunomodulator	ChAdOx1 nCoV-19	FALSE	76.7	FALSE
1189	31.4226	22.4226	Infliximab	Infliximab with immunomodulator	ChAdOx1 nCoV-19	FALSE	41.5	FALSE
2203	9.70833	-0.428571	Infliximab	Infliximab with immunomodulator	BNT162b2	TRUE	25	FALSE
2203	17.7083	7.57143	Infliximab	Infliximab with immunomodulator	BNT162b2	TRUE	313	FALSE
2203	25.7083	15.5714	Infliximab	Infliximab with immunomodulator	BNT162b2	TRUE	161	FALSE
5859	0.142857	-10.4226	Vedolizumab	Vedolizumab with immunomodulator	ChAdOx1 nCoV-19	FALSE	0.4	FALSE
5859	8.1369	-2.42857	Vedolizumab	Vedolizumab with immunomodulator	ChAdOx1 nCoV-19	FALSE	28.8	FALSE
5859	12.1369	1.57143	Vedolizumab	Vedolizumab with immunomodulator	ChAdOx1 nCoV-19	FALSE	369	FALSE
5859	20.1369	9.57143	Vedolizumab	Vedolizumab with immunomodulator	ChAdOx1 nCoV-19	FALSE	651	FALSE
5859	24.1369	13.5714	Vedolizumab	Vedolizumab with immunomodulator	ChAdOx1 nCoV-19	FALSE	520	FALSE
6546	-7.1369	NA	Infliximab	Infliximab without immunomodulator	BNT162b2	TRUE	16.6	FALSE
6546	7.71429	NA	Infliximab	Infliximab without immunomodulator	BNT162b2	TRUE	14689	FALSE
6546	15.7143	NA	Infliximab	Infliximab without immunomodulator	BNT162b2	TRUE	2844	FALSE
2059	-7.85119	-19.5655	Infliximab	Infliximab without immunomodulator	ChAdOx1 nCoV-19	FALSE	0.4	FALSE
2059	0.142857	-11.5714	Infliximab	Infliximab without immunomodulator	ChAdOx1 nCoV-19	FALSE	0.4	FALSE
2059	8.14286	-3.57143	Infliximab	Infliximab without immunomodulator	ChAdOx1 nCoV-19	FALSE	3.8	FALSE
2059	16.2857	4.57143	Infliximab	Infliximab without immunomodulator	ChAdOx1 nCoV-19	FALSE	755	FALSE
1088	4.42857	-5.27976	Infliximab	Infliximab with immunomodulator	BNT162b2	FALSE	0.6	FALSE
1088	20.4226	10.7143	Infliximab	Infliximab with immunomodulator	BNT162b2	FALSE	118	FALSE
1088	27.5655	17.8571	Infliximab	Infliximab with immunomodulator	BNT162b2	FALSE	38.9	FALSE
2278	-8.29167	-12.1488	Infliximab	Infliximab with immunomodulator	BNT162b2	FALSE	0.4	FALSE
2278	7.57143	3.71429	Infliximab	Infliximab with immunomodulator	BNT162b2	FALSE	188	FALSE
2278	15.5655	11.7083	Infliximab	Infliximab with immunomodulator	BNT162b2	FALSE	55.5	FALSE
2278	22.5655	18.7083	Infliximab	Infliximab with immunomodulator	BNT162b2	FALSE	18	FALSE
2278	30.5655	26.7083	Infliximab	Infliximab with immunomodulator	BNT162b2	FALSE	6.4	FALSE
6634	0.428571	-11.7083	Infliximab	Infliximab with immunomodulator	ChAdOx1 nCoV-19	FALSE	0.4	FALSE
6634	15.4226	3.28571	Infliximab	Infliximab with immunomodulator	ChAdOx1 nCoV-19	FALSE	10989	FALSE
6634	23.4226	11.2857	Infliximab	Infliximab with immunomodulator	ChAdOx1 nCoV-19	FALSE	4407	FALSE
384	6.28571	-3.70833	Vedolizumab	Vedolizumab without immunomodulator	BNT162b2	TRUE	4322	FALSE
5892	-5	-10.8571	Infliximab	Infliximab without immunomodulator	BNT162b2	FALSE	0.4	FALSE
5892	2.85714	-3	Infliximab	Infliximab without immunomodulator	BNT162b2	FALSE	11.2	FALSE
5892	13	7.14286	Infliximab	Infliximab without immunomodulator	BNT162b2	TRUE	1758	FALSE
973	13.2857	7.28571	Vedolizumab	Vedolizumab with immunomodulator	BNT162b2	FALSE	2929	FALSE
627	9.70833	-0.285714	Infliximab	Infliximab without immunomodulator	BNT162b2	FALSE	4.1	FALSE
627	17.7083	7.71429	Infliximab	Infliximab without immunomodulator	BNT162b2	FALSE	2041	FALSE
627	25.7083	15.7143	Infliximab	Infliximab without immunomodulator	BNT162b2	FALSE	561	FALSE
2703	2	-8.42262	Infliximab	Infliximab with immunomodulator	BNT162b2	FALSE	0.4	FALSE
2703	9.99405	-0.428571	Infliximab	Infliximab with immunomodulator	BNT162b2	TRUE	255	FALSE
2703	17.994	7.57143	Infliximab	Infliximab with immunomodulator	BNT162b2	TRUE	484	FALSE
2703	25.994	15.5714	Infliximab	Infliximab with immunomodulator	BNT162b2	TRUE	208	FALSE
715	1.28571	-11.5655	Vedolizumab	Vedolizumab without immunomodulator	BNT162b2	FALSE	0.5	FALSE
715	9.27976	-3.57143	Vedolizumab	Vedolizumab without immunomodulator	BNT162b2	FALSE	162	FALSE
715	17.2798	4.42857	Vedolizumab	Vedolizumab without immunomodulator	BNT162b2	FALSE	21080	FALSE
715	25.4226	12.5714	Vedolizumab	Vedolizumab without immunomodulator	BNT162b2	FALSE	7762	FALSE
610	0.428571	-11.2798	Infliximab	Infliximab without immunomodulator	BNT162b2	TRUE	15.9	FALSE
610	8.42262	-3.28571	Infliximab	Infliximab without immunomodulator	BNT162b2	TRUE	799	FALSE
610	17.5655	5.85714	Infliximab	Infliximab without immunomodulator	BNT162b2	TRUE	2030	FALSE
610	25.2798	13.5714	Infliximab	Infliximab without immunomodulator	BNT162b2	TRUE	441	FALSE
379	1.57143	-10.994	Infliximab	Infliximab with immunomodulator	ChAdOx1 nCoV-19	FALSE	0.4	FALSE
379	8.56548	-4	Infliximab	Infliximab with immunomodulator	ChAdOx1 nCoV-19	FALSE	0.4	FALSE
379	16.5655	4	Infliximab	Infliximab with immunomodulator	ChAdOx1 nCoV-19	FALSE	7.9	FALSE
379	24.5655	12	Infliximab	Infliximab with immunomodulator	ChAdOx1 nCoV-19	FALSE	1.3	FALSE
4451	6	-4	Infliximab	Infliximab without immunomodulator	BNT162b2	TRUE	844	FALSE
4451	13.994	3.99405	Infliximab	Infliximab without immunomodulator	BNT162b2	TRUE	1072	FALSE
4451	22.994	12.994	Infliximab	Infliximab without immunomodulator	BNT162b2	TRUE	245	FALSE
4451	30.994	20.994	Infliximab	Infliximab without immunomodulator	BNT162b2	TRUE	105	FALSE
2905	5.28571	-5.1369	Infliximab	Infliximab without immunomodulator	BNT162b2	FALSE	10.7	FALSE
2905	14.1369	3.71429	Infliximab	Infliximab without immunomodulator	BNT162b2	FALSE	1428	FALSE
2905	22.1369	11.7143	Infliximab	Infliximab without immunomodulator	BNT162b2	FALSE	390	FALSE
2905	29.994	19.5714	Infliximab	Infliximab without immunomodulator	BNT162b2	FALSE	137	FALSE
4169	4.28571	-7.70833	Infliximab	Infliximab with immunomodulator	BNT162b2	FALSE	1.2	FALSE
4169	12.2798	0.285714	Infliximab	Infliximab with immunomodulator	BNT162b2	FALSE	0.4	FALSE
4169	20.2798	8.28571	Infliximab	Infliximab with immunomodulator	BNT162b2	FALSE	134	FALSE
4169	27.4226	15.4286	Infliximab	Infliximab with immunomodulator	BNT162b2	FALSE	33.1	FALSE
2903	2	-8.1369	Infliximab	Infliximab with immunomodulator	ChAdOx1 nCoV-19	FALSE	3.3	FALSE
2903	9.99405	-0.142857	Infliximab	Infliximab with immunomodulator	ChAdOx1 nCoV-19	FALSE	62.9	FALSE
2903	25.1369	15	Infliximab	Infliximab with immunomodulator	ChAdOx1 nCoV-19	FALSE	293	FALSE
649	0.571429	-10.5655	Infliximab	Infliximab without immunomodulator	BNT162b2	FALSE	0.4	FALSE
649	8.56548	-2.57143	Infliximab	Infliximab without immunomodulator	BNT162b2	FALSE	3.3	FALSE
649	16.5655	5.42857	Infliximab	Infliximab without immunomodulator	BNT162b2	FALSE	1442	FALSE
649	23.7083	12.5714	Infliximab	Infliximab without immunomodulator	BNT162b2	FALSE	622	FALSE
1350	4.57143	-4.1369	Vedolizumab	Vedolizumab without immunomodulator	BNT162b2	FALSE	8.2	FALSE
1350	29.5655	20.8571	Vedolizumab	Vedolizumab without immunomodulator	BNT162b2	FALSE	442	FALSE
4367	6.28571	-7.56548	Vedolizumab	Vedolizumab with immunomodulator	BNT162b2	FALSE	283	FALSE
4367	23.994	10.1429	Vedolizumab	Vedolizumab with immunomodulator	BNT162b2	FALSE	12565	FALSE
4116	3.42857	-7.99405	Infliximab	Infliximab without immunomodulator	ChAdOx1 nCoV-19	FALSE	11.4	FALSE
4116	11.4226	0	Infliximab	Infliximab without immunomodulator	ChAdOx1 nCoV-19	FALSE	28.7	FALSE
4116	19.4226	8	Infliximab	Infliximab without immunomodulator	ChAdOx1 nCoV-19	FALSE	524	FALSE
4116	27.4226	16	Infliximab	Infliximab without immunomodulator	ChAdOx1 nCoV-19	FALSE	209	FALSE
4225	1.71429	-8.56548	Vedolizumab	Vedolizumab without immunomodulator	BNT162b2	FALSE	0.4	FALSE
4225	8.70833	-1.57143	Vedolizumab	Vedolizumab without immunomodulator	BNT162b2	FALSE	17.8	FALSE
4225	16.7083	6.42857	Vedolizumab	Vedolizumab without immunomodulator	BNT162b2	FALSE	1877	FALSE
4225	24.7083	14.4286	Vedolizumab	Vedolizumab without immunomodulator	BNT162b2	FALSE	580	FALSE
479	7.85714	-2.42857	Infliximab	Infliximab without immunomodulator	BNT162b2	FALSE	13.4	FALSE
479	15.8512	5.56548	Infliximab	Infliximab without immunomodulator	BNT162b2	FALSE	970	FALSE
479	23.8512	13.5655	Infliximab	Infliximab without immunomodulator	BNT162b2	FALSE	240	FALSE
479	31.994	21.7083	Infliximab	Infliximab without immunomodulator	BNT162b2	FALSE	61.7	FALSE
6584	3.14286	-7.85119	Infliximab	Infliximab with immunomodulator	ChAdOx1 nCoV-19	FALSE	0.4	TRUE
6584	11.1369	0.142857	Infliximab	Infliximab with immunomodulator	ChAdOx1 nCoV-19	FALSE	3.8	TRUE
6584	19.1369	8.14286	Infliximab	Infliximab with immunomodulator	ChAdOx1 nCoV-19	FALSE	13.9	TRUE
6584	25.2798	14.2857	Infliximab	Infliximab with immunomodulator	ChAdOx1 nCoV-19	TRUE	964	TRUE
5726	3.71429	-7.27976	Infliximab	Infliximab with immunomodulator	ChAdOx1 nCoV-19	FALSE	5.3	FALSE
5726	20.1369	9.14286	Infliximab	Infliximab with immunomodulator	ChAdOx1 nCoV-19	FALSE	147	FALSE
5726	27.7083	16.7143	Infliximab	Infliximab with immunomodulator	ChAdOx1 nCoV-19	FALSE	63.3	FALSE
5556	15.4226	6.42262	Vedolizumab	Vedolizumab with immunomodulator	ChAdOx1 nCoV-19	FALSE	1653	FALSE
5556	25.1369	16.1369	Vedolizumab	Vedolizumab with immunomodulator	ChAdOx1 nCoV-19	FALSE	704	FALSE
410	3.57143	-5.99405	Infliximab	Infliximab with immunomodulator	ChAdOx1 nCoV-19	FALSE	0.4	FALSE
410	11.5655	2	Infliximab	Infliximab with immunomodulator	ChAdOx1 nCoV-19	FALSE	576	FALSE
410	19.5655	10	Infliximab	Infliximab with immunomodulator	ChAdOx1 nCoV-19	FALSE	121	FALSE
410	27.4226	17.8571	Infliximab	Infliximab with immunomodulator	ChAdOx1 nCoV-19	FALSE	39.8	FALSE
5696	6	-0.857143	Infliximab	Infliximab with immunomodulator	ChAdOx1 nCoV-19	FALSE	2.1	FALSE
5696	14.2798	7.42262	Infliximab	Infliximab with immunomodulator	ChAdOx1 nCoV-19	FALSE	186	FALSE
5696	21.994	15.1369	Infliximab	Infliximab with immunomodulator	ChAdOx1 nCoV-19	FALSE	152	FALSE
5696	29.8512	22.994	Infliximab	Infliximab with immunomodulator	ChAdOx1 nCoV-19	FALSE	92.2	FALSE
6915	8.99405	-0.285714	Infliximab	Infliximab without immunomodulator	BNT162b2	TRUE	895	FALSE
6915	15.994	6.71429	Infliximab	Infliximab without immunomodulator	BNT162b2	TRUE	967	FALSE
7025	1.57143	-8.99405	Infliximab	Infliximab without immunomodulator	ChAdOx1 nCoV-19	FALSE	239	FALSE
7025	17.7083	7.14286	Infliximab	Infliximab without immunomodulator	ChAdOx1 nCoV-19	FALSE	66.6	FALSE
6976	-3.28571	-14.2798	Vedolizumab	Vedolizumab without immunomodulator	ChAdOx1 nCoV-19	TRUE	7472	FALSE
6976	4.57143	-6.42262	Vedolizumab	Vedolizumab without immunomodulator	ChAdOx1 nCoV-19	TRUE	25001	FALSE
6976	13.994	3	Vedolizumab	Vedolizumab without immunomodulator	ChAdOx1 nCoV-19	TRUE	23790	FALSE
6976	22.5655	11.5714	Vedolizumab	Vedolizumab without immunomodulator	ChAdOx1 nCoV-19	TRUE	16628	FALSE
3368	-1.28571	-11.2798	Vedolizumab	Vedolizumab without immunomodulator	ChAdOx1 nCoV-19	FALSE	0.4	FALSE
3368	6.70833	-3.28571	Vedolizumab	Vedolizumab without immunomodulator	ChAdOx1 nCoV-19	FALSE	67.5	FALSE
3368	14.7083	4.71429	Vedolizumab	Vedolizumab without immunomodulator	ChAdOx1 nCoV-19	FALSE	1739	FALSE
3368	22.5655	12.5714	Vedolizumab	Vedolizumab without immunomodulator	ChAdOx1 nCoV-19	FALSE	1351	FALSE
3747	-2.57143	-13.5655	Infliximab	Infliximab without immunomodulator	ChAdOx1 nCoV-19	TRUE	0.4	FALSE
3747	12.4226	1.42857	Infliximab	Infliximab without immunomodulator	ChAdOx1 nCoV-19	TRUE	640	FALSE
3747	20.4226	9.42857	Infliximab	Infliximab without immunomodulator	ChAdOx1 nCoV-19	TRUE	100	FALSE
6220	-4.71429	-8.71429	Infliximab	Infliximab without immunomodulator	BNT162b2	FALSE	0.3	FALSE
6220	11.2857	7.28571	Infliximab	Infliximab without immunomodulator	BNT162b2	FALSE	3.8	FALSE
6220	27.2798	23.2798	Infliximab	Infliximab without immunomodulator	BNT162b2	FALSE	12.5	FALSE
1907	6.1369	-3.28571	Infliximab	Infliximab with immunomodulator	ChAdOx1 nCoV-19	FALSE	3.1	FALSE
1907	13.1369	3.71429	Infliximab	Infliximab with immunomodulator	ChAdOx1 nCoV-19	FALSE	168	FALSE
1907	21.1369	11.7143	Infliximab	Infliximab with immunomodulator	ChAdOx1 nCoV-19	FALSE	69.7	FALSE
1907	29.1369	19.7143	Infliximab	Infliximab with immunomodulator	ChAdOx1 nCoV-19	FALSE	86.6	FALSE
2371	3.42857	-7.27976	Infliximab	Infliximab with immunomodulator	BNT162b2	FALSE	1.4	FALSE
2371	11.4226	0.714286	Infliximab	Infliximab with immunomodulator	BNT162b2	FALSE	0.9	FALSE
2371	19.4226	8.71429	Infliximab	Infliximab with immunomodulator	BNT162b2	FALSE	1262	FALSE
2371	27.2798	16.5714	Infliximab	Infliximab with immunomodulator	BNT162b2	FALSE	336	FALSE
4813	-6.85714	-17.8512	Vedolizumab	Vedolizumab without immunomodulator	ChAdOx1 nCoV-19	TRUE	0.3	FALSE
4813	16.994	6	Vedolizumab	Vedolizumab without immunomodulator	ChAdOx1 nCoV-19	TRUE	3072	FALSE
5152	-5.14286	-15.1429	Infliximab	Infliximab without immunomodulator	BNT162b2	TRUE	0.9	FALSE
5152	5	-5	Infliximab	Infliximab without immunomodulator	BNT162b2	TRUE	2687	FALSE
5152	12.8512	2.85119	Infliximab	Infliximab without immunomodulator	BNT162b2	TRUE	6111	FALSE
5152	19.8512	9.85119	Infliximab	Infliximab without immunomodulator	BNT162b2	TRUE	2191	FALSE
5152	27.8512	17.8512	Infliximab	Infliximab without immunomodulator	BNT162b2	TRUE	925	FALSE
4759	13.4226	NA	Infliximab	Infliximab without immunomodulator	BNT162b2	FALSE	3756	FALSE
4759	21.4226	NA	Infliximab	Infliximab without immunomodulator	BNT162b2	FALSE	465	FALSE
4759	28.4226	NA	Infliximab	Infliximab without immunomodulator	BNT162b2	FALSE	110	FALSE
6843	-7	-20.994	Vedolizumab	Vedolizumab without immunomodulator	BNT162b2	FALSE	0.3	FALSE
6843	2	-11.994	Vedolizumab	Vedolizumab without immunomodulator	BNT162b2	FALSE	240	FALSE
5781	-3.42857	-14.8512	Infliximab	Infliximab with immunomodulator	ChAdOx1 nCoV-19	FALSE	0.4	FALSE
5781	5.71429	-5.70833	Infliximab	Infliximab with immunomodulator	ChAdOx1 nCoV-19	FALSE	12.5	FALSE
5781	13.7083	2.28571	Infliximab	Infliximab with immunomodulator	ChAdOx1 nCoV-19	FALSE	283	FALSE
5781	21.7083	10.2857	Infliximab	Infliximab with immunomodulator	ChAdOx1 nCoV-19	FALSE	53.5	FALSE
5289	0	-10.8512	Vedolizumab	Vedolizumab with immunomodulator	BNT162b2	FALSE	0.4	FALSE
4192	2.14286	0	Vedolizumab	Vedolizumab without immunomodulator	BNT162b2	FALSE	11.8	FALSE
4192	20.4226	18.2798	Vedolizumab	Vedolizumab without immunomodulator	BNT162b2	FALSE	2455	FALSE
4192	26.4226	24.2798	Vedolizumab	Vedolizumab without immunomodulator	BNT162b2	FALSE	1670	FALSE
1344	0	-7	Infliximab	Infliximab with immunomodulator	Other or unsure	FALSE	0.4	FALSE
6691	8.14286	0.428571	Vedolizumab	Vedolizumab without immunomodulator	BNT162b2	FALSE	43.4	FALSE
6691	24.1369	16.4226	Vedolizumab	Vedolizumab without immunomodulator	BNT162b2	FALSE	674	FALSE
6691	31.994	24.2798	Vedolizumab	Vedolizumab without immunomodulator	BNT162b2	FALSE	674	FALSE
3547	4.28571	-2.14286	Vedolizumab	Vedolizumab without immunomodulator	BNT162b2	FALSE	2.3	FALSE
3547	11.2798	4.85119	Vedolizumab	Vedolizumab without immunomodulator	BNT162b2	FALSE	2814	FALSE
3547	21.2798	14.8512	Vedolizumab	Vedolizumab without immunomodulator	BNT162b2	FALSE	635	FALSE
3547	28.1369	21.7083	Vedolizumab	Vedolizumab without immunomodulator	BNT162b2	FALSE	349	FALSE
4094	-0.285714	-7.70833	Vedolizumab	Vedolizumab with immunomodulator	BNT162b2	FALSE	0.4	FALSE
4094	7.70833	0.285714	Vedolizumab	Vedolizumab with immunomodulator	BNT162b2	FALSE	107	FALSE
4094	15.7083	8.28571	Vedolizumab	Vedolizumab with immunomodulator	BNT162b2	FALSE	6864	FALSE
4094	23.7083	16.2857	Vedolizumab	Vedolizumab with immunomodulator	BNT162b2	FALSE	3888	FALSE
2199	-6.42857	-30.994	Vedolizumab	Vedolizumab without immunomodulator	ChAdOx1 nCoV-19	FALSE	0.4	FALSE
2513	1.28571	-5.85714	Infliximab	Infliximab without immunomodulator	BNT162b2	FALSE	0.4	FALSE
2513	9.27976	2.1369	Infliximab	Infliximab without immunomodulator	BNT162b2	FALSE	1090	FALSE
2513	17.2798	10.1369	Infliximab	Infliximab without immunomodulator	BNT162b2	FALSE	149	FALSE
2513	25.2798	18.1369	Infliximab	Infliximab without immunomodulator	BNT162b2	FALSE	34.5	FALSE
4108	2.14286	-5.42262	Vedolizumab	Vedolizumab without immunomodulator	BNT162b2	FALSE	4.8	FALSE
4108	9.99405	2.42857	Vedolizumab	Vedolizumab without immunomodulator	BNT162b2	FALSE	1861	FALSE
4108	27.1369	19.5714	Vedolizumab	Vedolizumab without immunomodulator	BNT162b2	FALSE	211	FALSE
419	4.71429	-0.714286	Infliximab	Infliximab without immunomodulator	BNT162b2	TRUE	135	FALSE
419	10.7083	5.27976	Infliximab	Infliximab without immunomodulator	BNT162b2	TRUE	748	FALSE
419	22.7083	17.2798	Infliximab	Infliximab without immunomodulator	BNT162b2	TRUE	57.2	FALSE
419	28.5655	23.1369	Infliximab	Infliximab without immunomodulator	BNT162b2	TRUE	26.6	FALSE
4790	1.85714	-5.85714	Infliximab	Infliximab without immunomodulator	BNT162b2	FALSE	8	FALSE
4790	9.85119	2.1369	Infliximab	Infliximab without immunomodulator	BNT162b2	FALSE	4239	FALSE
4790	17.8512	10.1369	Infliximab	Infliximab without immunomodulator	BNT162b2	FALSE	588	FALSE
4790	25.8512	18.1369	Infliximab	Infliximab without immunomodulator	BNT162b2	FALSE	142	FALSE
4264	0.857143	-6	Vedolizumab	Vedolizumab without immunomodulator	BNT162b2	FALSE	0.4	FALSE
4264	9.1369	2.27976	Vedolizumab	Vedolizumab without immunomodulator	BNT162b2	FALSE	2380	FALSE
4264	17.1369	10.2798	Vedolizumab	Vedolizumab without immunomodulator	BNT162b2	FALSE	1148	FALSE
4264	25.1369	18.2798	Vedolizumab	Vedolizumab without immunomodulator	BNT162b2	FALSE	650	FALSE
5904	0.142857	-10.994	Infliximab	Infliximab with immunomodulator	ChAdOx1 nCoV-19	FALSE	0.4	FALSE
5904	8.1369	-3	Infliximab	Infliximab with immunomodulator	ChAdOx1 nCoV-19	FALSE	15.8	FALSE
5904	16.1369	5	Infliximab	Infliximab with immunomodulator	ChAdOx1 nCoV-19	FALSE	1311	FALSE
5904	23.1369	12	Infliximab	Infliximab with immunomodulator	ChAdOx1 nCoV-19	FALSE	575	FALSE
5307	5.85714	-0.857143	Vedolizumab	Vedolizumab without immunomodulator	BNT162b2	FALSE	24.5	FALSE
5307	12.5655	5.85119	Vedolizumab	Vedolizumab without immunomodulator	BNT162b2	FALSE	2396	FALSE
5307	20.5655	13.8512	Vedolizumab	Vedolizumab without immunomodulator	BNT162b2	FALSE	1096	FALSE
5307	28.5655	21.8512	Vedolizumab	Vedolizumab without immunomodulator	BNT162b2	FALSE	729	FALSE
4340	0.857143	-4.57143	Vedolizumab	Vedolizumab with immunomodulator	BNT162b2	FALSE	0.4	FALSE
4340	8.99405	3.56548	Vedolizumab	Vedolizumab with immunomodulator	BNT162b2	FALSE	5797	FALSE
4340	17.1369	11.7083	Vedolizumab	Vedolizumab with immunomodulator	BNT162b2	FALSE	1692	FALSE
4340	25.1369	19.7083	Vedolizumab	Vedolizumab with immunomodulator	BNT162b2	FALSE	981	FALSE
1873	2.14286	-8.85119	Infliximab	Infliximab without immunomodulator	ChAdOx1 nCoV-19	FALSE	22.1	FALSE
1873	8.1369	-2.85714	Infliximab	Infliximab without immunomodulator	ChAdOx1 nCoV-19	FALSE	59	FALSE
1873	20.1369	9.14286	Infliximab	Infliximab without immunomodulator	ChAdOx1 nCoV-19	FALSE	182	FALSE
1873	25.8512	14.8571	Infliximab	Infliximab without immunomodulator	ChAdOx1 nCoV-19	FALSE	61.9	FALSE
195	-9.28571	-28.994	Infliximab	Infliximab with immunomodulator	BNT162b2	FALSE	0.4	FALSE
206	0.571429	-6.42262	Vedolizumab	Vedolizumab without immunomodulator	BNT162b2	FALSE	1.6	FALSE
206	8.85119	1.85714	Vedolizumab	Vedolizumab without immunomodulator	BNT162b2	FALSE	19208	FALSE
206	16.7083	9.71429	Vedolizumab	Vedolizumab without immunomodulator	BNT162b2	FALSE	3246	FALSE
206	24.5655	17.5714	Vedolizumab	Vedolizumab without immunomodulator	BNT162b2	FALSE	1334	FALSE
1410	2.28571	-3.85714	Vedolizumab	Vedolizumab without immunomodulator	BNT162b2	FALSE	0.7	FALSE
1410	9.99405	3.85119	Vedolizumab	Vedolizumab without immunomodulator	BNT162b2	FALSE	2066	FALSE
1410	17.994	11.8512	Vedolizumab	Vedolizumab without immunomodulator	BNT162b2	FALSE	986	FALSE
1410	25.994	19.8512	Vedolizumab	Vedolizumab without immunomodulator	BNT162b2	FALSE	1116	FALSE
6844	11.1369	3.56548	Infliximab	Infliximab with immunomodulator	BNT162b2	TRUE	6562	FALSE
6844	19.1369	11.5655	Infliximab	Infliximab with immunomodulator	BNT162b2	TRUE	3062	FALSE
6844	27.1369	19.5655	Infliximab	Infliximab with immunomodulator	BNT162b2	TRUE	1269	FALSE
3613	2	-5	Vedolizumab	Vedolizumab without immunomodulator	BNT162b2	FALSE	19.3	FALSE
3613	9.99405	2.99405	Vedolizumab	Vedolizumab without immunomodulator	BNT162b2	FALSE	12348	FALSE
3613	17.994	10.994	Vedolizumab	Vedolizumab without immunomodulator	BNT162b2	FALSE	5883	FALSE
3613	25.994	18.994	Vedolizumab	Vedolizumab without immunomodulator	BNT162b2	FALSE	14685	FALSE
2375	-9	-20.1369	Vedolizumab	Vedolizumab without immunomodulator	ChAdOx1 nCoV-19	FALSE	36.2	FALSE
2375	8.99405	-2.14286	Vedolizumab	Vedolizumab without immunomodulator	ChAdOx1 nCoV-19	FALSE	108	FALSE
2375	26.994	15.8571	Vedolizumab	Vedolizumab without immunomodulator	ChAdOx1 nCoV-19	FALSE	771	FALSE
6541	10.5655	1.14286	Infliximab	Infliximab without immunomodulator	BNT162b2	FALSE	808	TRUE
6541	24.8512	15.4286	Infliximab	Infliximab without immunomodulator	BNT162b2	FALSE	423	TRUE
4582	8.85119	1.28571	Infliximab	Infliximab without immunomodulator	BNT162b2	FALSE	1989	FALSE
4582	16.8512	9.28571	Infliximab	Infliximab without immunomodulator	BNT162b2	FALSE	425	FALSE
4582	24.8512	17.2857	Infliximab	Infliximab without immunomodulator	BNT162b2	FALSE	163	FALSE
6878	3.28571	-3.28571	Vedolizumab	Vedolizumab without immunomodulator	BNT162b2	FALSE	22.3	FALSE
6878	11.4226	4.85119	Vedolizumab	Vedolizumab without immunomodulator	BNT162b2	FALSE	2656	FALSE
6878	19.994	13.4226	Vedolizumab	Vedolizumab without immunomodulator	BNT162b2	FALSE	883	FALSE
6878	27.994	21.4226	Vedolizumab	Vedolizumab without immunomodulator	BNT162b2	FALSE	505	FALSE
7081	1	-12.4226	Infliximab	Infliximab without immunomodulator	ChAdOx1 nCoV-19	FALSE	0.4	FALSE
7081	8.99405	-4.42857	Infliximab	Infliximab without immunomodulator	ChAdOx1 nCoV-19	FALSE	4.3	FALSE
7081	16.994	3.57143	Infliximab	Infliximab without immunomodulator	ChAdOx1 nCoV-19	FALSE	206	FALSE
7081	24.994	11.5714	Infliximab	Infliximab without immunomodulator	ChAdOx1 nCoV-19	FALSE	70.2	FALSE
1783	-6.70833	-17.7083	Infliximab	Infliximab without immunomodulator	ChAdOx1 nCoV-19	FALSE	0.4	FALSE
1783	1.28571	-9.71429	Infliximab	Infliximab without immunomodulator	ChAdOx1 nCoV-19	FALSE	0.4	FALSE
1783	9.28571	-1.71429	Infliximab	Infliximab without immunomodulator	ChAdOx1 nCoV-19	FALSE	2.8	FALSE
1783	17.2857	6.28571	Infliximab	Infliximab without immunomodulator	ChAdOx1 nCoV-19	FALSE	94.5	FALSE
2411	2	NA	Vedolizumab	Vedolizumab without immunomodulator	ChAdOx1 nCoV-19	FALSE	30.3	FALSE
2411	27.994	NA	Vedolizumab	Vedolizumab without immunomodulator	ChAdOx1 nCoV-19	FALSE	127	FALSE
7076	1.71429	-4.85119	Infliximab	Infliximab with immunomodulator	BNT162b2	FALSE	2.1	FALSE
7076	9.70833	3.14286	Infliximab	Infliximab with immunomodulator	BNT162b2	FALSE	1428	FALSE
7076	25.7083	19.1429	Infliximab	Infliximab with immunomodulator	BNT162b2	FALSE	221	FALSE
4430	9.99405	2.42262	Infliximab	Infliximab with immunomodulator	BNT162b2	FALSE	45.7	FALSE
4430	17.994	10.4226	Infliximab	Infliximab with immunomodulator	BNT162b2	FALSE	13.6	FALSE
4430	25.994	18.4226	Infliximab	Infliximab with immunomodulator	BNT162b2	FALSE	4.5	FALSE
2854	10.5655	-0.571429	Infliximab	Infliximab without immunomodulator	BNT162b2	TRUE	1126	FALSE
2854	23.7083	12.5714	Infliximab	Infliximab without immunomodulator	BNT162b2	TRUE	179	FALSE
5003	11.8512	4.42262	Vedolizumab	Vedolizumab without immunomodulator	Other or unsure	FALSE	3963	FALSE
5003	28.994	21.5655	Vedolizumab	Vedolizumab without immunomodulator	Other or unsure	FALSE	853	FALSE
124	2.85714	-8.70833	Vedolizumab	Vedolizumab without immunomodulator	ChAdOx1 nCoV-19	FALSE	0.4	FALSE
124	10.8512	-0.714286	Vedolizumab	Vedolizumab without immunomodulator	ChAdOx1 nCoV-19	FALSE	3.5	FALSE
124	26.8512	15.2857	Vedolizumab	Vedolizumab without immunomodulator	ChAdOx1 nCoV-19	FALSE	118	FALSE
3196	2.71429	-4	Infliximab	Infliximab without immunomodulator	BNT162b2	FALSE	7.3	FALSE
3662	-3.14286	-8.57143	Vedolizumab	Vedolizumab without immunomodulator	BNT162b2	TRUE	63.4	FALSE
3662	0.857143	-4.57143	Vedolizumab	Vedolizumab without immunomodulator	BNT162b2	TRUE	3291	FALSE
3662	8.85119	3.42262	Vedolizumab	Vedolizumab without immunomodulator	BNT162b2	TRUE	15565	FALSE
3662	17.8512	12.4226	Vedolizumab	Vedolizumab without immunomodulator	BNT162b2	TRUE	7087	FALSE
3662	25.994	20.5655	Vedolizumab	Vedolizumab without immunomodulator	BNT162b2	TRUE	4086	FALSE
6028	4.56548	-1.71429	Vedolizumab	Vedolizumab without immunomodulator	ChAdOx1 nCoV-19	FALSE	62.3	FALSE
6028	20.5655	14.2857	Vedolizumab	Vedolizumab without immunomodulator	ChAdOx1 nCoV-19	FALSE	124	FALSE
3116	1.71429	-4.56548	Vedolizumab	Vedolizumab with immunomodulator	BNT162b2	FALSE	2.1	FALSE
3116	9.56548	3.28571	Vedolizumab	Vedolizumab with immunomodulator	BNT162b2	FALSE	2946	FALSE
3116	25.5655	19.2857	Vedolizumab	Vedolizumab with immunomodulator	BNT162b2	FALSE	489	FALSE
6592	2.14286	-3.42857	Vedolizumab	Vedolizumab without immunomodulator	BNT162b2	FALSE	40.9	FALSE
6592	10.1369	4.56548	Vedolizumab	Vedolizumab without immunomodulator	BNT162b2	FALSE	6066	FALSE
6592	18.1369	12.5655	Vedolizumab	Vedolizumab without immunomodulator	BNT162b2	FALSE	2083	FALSE
6592	26.1369	20.5655	Vedolizumab	Vedolizumab without immunomodulator	BNT162b2	FALSE	1244	FALSE
7115	4.14286	-3.85119	Vedolizumab	Vedolizumab without immunomodulator	BNT162b2	FALSE	19.2	FALSE
7115	9.85119	1.85714	Vedolizumab	Vedolizumab without immunomodulator	BNT162b2	FALSE	5617	FALSE
7115	20.8512	12.8571	Vedolizumab	Vedolizumab without immunomodulator	BNT162b2	FALSE	1191	FALSE
7115	25.7083	17.7143	Vedolizumab	Vedolizumab without immunomodulator	BNT162b2	FALSE	1058	FALSE
5361	1.42857	-9.56548	Vedolizumab	Vedolizumab without immunomodulator	ChAdOx1 nCoV-19	TRUE	11732	FALSE
5361	10.1369	-0.857143	Vedolizumab	Vedolizumab without immunomodulator	ChAdOx1 nCoV-19	TRUE	1769	FALSE
5361	24.5655	13.5714	Vedolizumab	Vedolizumab without immunomodulator	ChAdOx1 nCoV-19	TRUE	1201	FALSE
91	4.14286	-7.42262	Infliximab	Infliximab with immunomodulator	BNT162b2	FALSE	25.7	FALSE
91	12.1369	0.571429	Infliximab	Infliximab with immunomodulator	BNT162b2	FALSE	3.9	FALSE
91	20.1369	8.57143	Infliximab	Infliximab with immunomodulator	BNT162b2	FALSE	40.8	FALSE
91	28.1369	16.5714	Infliximab	Infliximab with immunomodulator	BNT162b2	FALSE	11	FALSE
3743	4.14286	-9.1369	Infliximab	Infliximab with immunomodulator	ChAdOx1 nCoV-19	FALSE	38.4	FALSE
3743	12.1369	-1.14286	Infliximab	Infliximab with immunomodulator	ChAdOx1 nCoV-19	FALSE	98.4	FALSE
3743	20.1369	6.85714	Infliximab	Infliximab with immunomodulator	ChAdOx1 nCoV-19	FALSE	1732	FALSE
3743	27.4226	14.1429	Infliximab	Infliximab with immunomodulator	ChAdOx1 nCoV-19	FALSE	903	FALSE
7214	4	0	Vedolizumab	Vedolizumab with immunomodulator	BNT162b2	FALSE	209	FALSE
7214	11.994	7.99405	Vedolizumab	Vedolizumab with immunomodulator	BNT162b2	FALSE	10976	FALSE
7214	19.994	15.994	Vedolizumab	Vedolizumab with immunomodulator	BNT162b2	FALSE	4530	FALSE
7214	26.994	22.994	Vedolizumab	Vedolizumab with immunomodulator	BNT162b2	FALSE	3058	FALSE
3242	4	-1.42857	Infliximab	Infliximab with immunomodulator	BNT162b2	FALSE	7.4	TRUE
3242	21.994	16.5655	Infliximab	Infliximab with immunomodulator	BNT162b2	FALSE	2.8	TRUE
3242	29.994	24.5655	Infliximab	Infliximab with immunomodulator	BNT162b2	TRUE	975	TRUE
6793	2.71429	-4.56548	Vedolizumab	Vedolizumab without immunomodulator	BNT162b2	TRUE	6221	FALSE
6793	11.5655	4.28571	Vedolizumab	Vedolizumab without immunomodulator	BNT162b2	TRUE	13741	FALSE
6793	19.5655	12.2857	Vedolizumab	Vedolizumab without immunomodulator	BNT162b2	TRUE	8580	FALSE
6793	27.5655	20.2857	Vedolizumab	Vedolizumab without immunomodulator	BNT162b2	TRUE	2501	FALSE
6949	4.14286	-1.71429	Infliximab	Infliximab with immunomodulator	BNT162b2	FALSE	13.6	FALSE
6949	12.1369	6.27976	Infliximab	Infliximab with immunomodulator	BNT162b2	FALSE	553	FALSE
1148	6.42857	-1.99405	Infliximab	Infliximab without immunomodulator	BNT162b2	FALSE	40.2	FALSE
1148	22.4226	14	Infliximab	Infliximab without immunomodulator	BNT162b2	FALSE	102	FALSE
1148	30.4226	22	Infliximab	Infliximab without immunomodulator	BNT162b2	FALSE	17	FALSE
957	4.71429	0.714286	Infliximab	Infliximab with immunomodulator	BNT162b2	FALSE	1.4	FALSE
957	12.7083	8.70833	Infliximab	Infliximab with immunomodulator	BNT162b2	FALSE	17.2	FALSE
957	21.7083	17.7083	Infliximab	Infliximab with immunomodulator	BNT162b2	FALSE	3.4	FALSE
957	29.5655	25.5655	Infliximab	Infliximab with immunomodulator	BNT162b2	FALSE	1.2	FALSE
4142	11.8512	5.99405	Infliximab	Infliximab with immunomodulator	BNT162b2	FALSE	1866	TRUE
4142	19.8512	13.994	Infliximab	Infliximab with immunomodulator	BNT162b2	FALSE	334	TRUE
4142	27.7083	21.8512	Infliximab	Infliximab with immunomodulator	BNT162b2	FALSE	127	TRUE
2075	2.85714	-5.1369	Infliximab	Infliximab without immunomodulator	BNT162b2	FALSE	127	FALSE
2075	10.8512	2.85714	Infliximab	Infliximab without immunomodulator	BNT162b2	FALSE	1104	FALSE
2075	18.8512	10.8571	Infliximab	Infliximab without immunomodulator	BNT162b2	FALSE	260	FALSE
2075	26.8512	18.8571	Infliximab	Infliximab without immunomodulator	BNT162b2	FALSE	126	FALSE
6564	17.2798	7.57143	Infliximab	Infliximab without immunomodulator	ChAdOx1 nCoV-19	FALSE	8.9	FALSE
3263	22.994	12.8571	Infliximab	Infliximab with immunomodulator	BNT162b2	FALSE	985	FALSE
7020	21.2798	10.8571	Vedolizumab	Vedolizumab without immunomodulator	BNT162b2	FALSE	5642	FALSE
2661	25.1369	14.7143	Vedolizumab	Vedolizumab without immunomodulator	BNT162b2	FALSE	1665	FALSE
4172	26.5655	16.2857	Infliximab	Infliximab with immunomodulator	BNT162b2	FALSE	48.1	FALSE
2440	7.14286	-5.14286	Infliximab	Infliximab without immunomodulator	BNT162b2	FALSE	8.6	FALSE
4180	25.5655	15.7143	Infliximab	Infliximab with immunomodulator	BNT162b2	FALSE	157	FALSE
3785	17.5655	6.71429	Infliximab	Infliximab without immunomodulator	ChAdOx1 nCoV-19	FALSE	404	FALSE
2114	26.5655	14.7143	Vedolizumab	Vedolizumab without immunomodulator	ChAdOx1 nCoV-19	FALSE	1290	FALSE
1761	24.4226	13	Infliximab	Infliximab without immunomodulator	ChAdOx1 nCoV-19	FALSE	198	FALSE
2222	23.8512	12.1429	Infliximab	Infliximab with immunomodulator	ChAdOx1 nCoV-19	FALSE	61.4	FALSE
5392	30.8512	19	Infliximab	Infliximab without immunomodulator	BNT162b2	FALSE	465	FALSE
6311	25.8512	14.1429	Infliximab	Infliximab without immunomodulator	ChAdOx1 nCoV-19	FALSE	100	FALSE
6472	27.5655	18.2857	Infliximab	Infliximab without immunomodulator	ChAdOx1 nCoV-19	FALSE	27.4	FALSE
3684	27.7083	NA	Vedolizumab	Vedolizumab without immunomodulator	ChAdOx1 nCoV-19	FALSE	651	FALSE
6528	26.4226	15.4286	Infliximab	Infliximab without immunomodulator	ChAdOx1 nCoV-19	FALSE	0.3	FALSE
1016	24.8512	15.1429	Infliximab	Infliximab with immunomodulator	ChAdOx1 nCoV-19	FALSE	7.4	FALSE
1180	23.5655	13.7143	Infliximab	Infliximab with immunomodulator	ChAdOx1 nCoV-19	FALSE	36.7	FALSE
2662	23.8512	13.1429	Infliximab	Infliximab without immunomodulator	BNT162b2	FALSE	5.2	FALSE
4106	25.7083	NA	Infliximab	Infliximab with immunomodulator	ChAdOx1 nCoV-19	FALSE	957	FALSE
5460	1.71429	NA	Infliximab	Infliximab without immunomodulator	BNT162b2	FALSE	0.3	FALSE
5949	27.7083	19.7083	Vedolizumab	Vedolizumab without immunomodulator	ChAdOx1 nCoV-19	FALSE	75.3	FALSE
5268	27.2798	16	Infliximab	Infliximab without immunomodulator	ChAdOx1 nCoV-19	FALSE	19.1	FALSE
3231	31.8512	21.8571	Infliximab	Infliximab without immunomodulator	BNT162b2	FALSE	79.6	FALSE
2912	26.994	15.2857	Infliximab	Infliximab without immunomodulator	ChAdOx1 nCoV-19	TRUE	78.3	FALSE
201	25.2798	14.1429	Infliximab	Infliximab with immunomodulator	BNT162b2	FALSE	481	FALSE
753	27.8512	16.7143	Infliximab	Infliximab without immunomodulator	BNT162b2	FALSE	618	FALSE
6001	31.7083	20.7143	Infliximab	Infliximab with immunomodulator	BNT162b2	FALSE	0.39	FALSE
3125	33.8512	23.994	Infliximab	Infliximab with immunomodulator	BNT162b2	TRUE	33.8	FALSE
4503	29.8512	21.7083	Vedolizumab	Vedolizumab without immunomodulator	ChAdOx1 nCoV-19	FALSE	224	FALSE
1075	27.2798	15.8571	Infliximab	Infliximab with immunomodulator	BNT162b2	FALSE	0.39	FALSE
6408	30.7083	18	Infliximab	Infliximab with immunomodulator	BNT162b2	FALSE	0.9	FALSE
4898	30.994	NA	Vedolizumab	Vedolizumab without immunomodulator	ChAdOx1 nCoV-19	FALSE	321	FALSE
2468	22.994	14	Vedolizumab	Vedolizumab without immunomodulator	ChAdOx1 nCoV-19	FALSE	305	FALSE
3170	29.4226	NA	Vedolizumab	Vedolizumab without immunomodulator	ChAdOx1 nCoV-19	FALSE	2305	FALSE
2032	28.4226	18.1429	Infliximab	Infliximab without immunomodulator	ChAdOx1 nCoV-19	FALSE	48	FALSE
587	NA	-23.2857	Infliximab	Infliximab without immunomodulator	NA	FALSE	0.4	FALSE
587	NA	-7.1369	Infliximab	Infliximab without immunomodulator	NA	FALSE	0.4	FALSE
587	NA	1	Infliximab	Infliximab without immunomodulator	NA	FALSE	2.2	FALSE
587	NA	9	Infliximab	Infliximab without immunomodulator	NA	FALSE	1	FALSE
2093	6.14286	-4.99405	Infliximab	Infliximab with immunomodulator	ChAdOx1 nCoV-19	TRUE	1962	FALSE
6133	6.85714	NA	Vedolizumab	Vedolizumab without immunomodulator	ChAdOx1 nCoV-19	FALSE	6.4	FALSE
6133	14.5655	NA	Vedolizumab	Vedolizumab without immunomodulator	ChAdOx1 nCoV-19	FALSE	668	FALSE
6133	30.5655	NA	Vedolizumab	Vedolizumab without immunomodulator	ChAdOx1 nCoV-19	FALSE	23	FALSE
4527	-1	-11.7083	Infliximab	Infliximab without immunomodulator	BNT162b2	FALSE	0.4	FALSE
4527	6.99405	-3.71429	Infliximab	Infliximab without immunomodulator	BNT162b2	FALSE	4.7	FALSE
4527	14.994	4.28571	Infliximab	Infliximab without immunomodulator	BNT162b2	FALSE	3051	FALSE
6297	0.428571	-9.56548	Infliximab	Infliximab with immunomodulator	BNT162b2	FALSE	0.4	FALSE
6297	8.56548	-1.42857	Infliximab	Infliximab with immunomodulator	BNT162b2	FALSE	62.7	FALSE
6297	16.5655	6.57143	Infliximab	Infliximab with immunomodulator	BNT162b2	FALSE	1186	FALSE
6297	24.5655	14.5714	Infliximab	Infliximab with immunomodulator	BNT162b2	FALSE	227	FALSE
4410	4.85714	-7.99405	Vedolizumab	Vedolizumab without immunomodulator	ChAdOx1 nCoV-19	FALSE	67.5	FALSE
4410	13.1369	0.285714	Vedolizumab	Vedolizumab without immunomodulator	ChAdOx1 nCoV-19	FALSE	91	FALSE
4410	20.994	8.14286	Vedolizumab	Vedolizumab without immunomodulator	ChAdOx1 nCoV-19	FALSE	3790	FALSE
4410	28.994	16.1429	Vedolizumab	Vedolizumab without immunomodulator	ChAdOx1 nCoV-19	FALSE	1639	FALSE
4843	5.28571	-8.70833	Infliximab	Infliximab with immunomodulator	BNT162b2	FALSE	3.5	FALSE
4843	13.2798	-0.714286	Infliximab	Infliximab with immunomodulator	BNT162b2	FALSE	1615	FALSE
6432	-7.71429	-16.5714	Infliximab	Infliximab with immunomodulator	ChAdOx1 nCoV-19	FALSE	0.3	FALSE
6432	8.99405	0.136905	Infliximab	Infliximab with immunomodulator	ChAdOx1 nCoV-19	FALSE	2.3	FALSE
6432	25.1369	16.2798	Infliximab	Infliximab with immunomodulator	ChAdOx1 nCoV-19	FALSE	4.6	FALSE
4784	-0.142857	-11.1369	Infliximab	Infliximab without immunomodulator	ChAdOx1 nCoV-19	FALSE	0.4	FALSE
4784	8.42262	-2.57143	Infliximab	Infliximab without immunomodulator	ChAdOx1 nCoV-19	FALSE	12.9	FALSE
4784	16.4226	5.42857	Infliximab	Infliximab without immunomodulator	ChAdOx1 nCoV-19	FALSE	109	FALSE
4784	23.8512	12.8571	Infliximab	Infliximab without immunomodulator	ChAdOx1 nCoV-19	FALSE	37.3	FALSE
5829	1	-10.994	Vedolizumab	Vedolizumab without immunomodulator	ChAdOx1 nCoV-19	FALSE	0.4	FALSE
5829	8.70833	-3.28571	Vedolizumab	Vedolizumab without immunomodulator	ChAdOx1 nCoV-19	FALSE	48.6	FALSE
5829	17.2798	5.28571	Vedolizumab	Vedolizumab without immunomodulator	ChAdOx1 nCoV-19	FALSE	1168	FALSE
5829	25.2798	13.2857	Vedolizumab	Vedolizumab without immunomodulator	ChAdOx1 nCoV-19	FALSE	600	FALSE
2115	9.27976	-1.71429	Infliximab	Infliximab without immunomodulator	ChAdOx1 nCoV-19	FALSE	12.1	FALSE
2115	17.2798	6.28571	Infliximab	Infliximab without immunomodulator	ChAdOx1 nCoV-19	FALSE	101	FALSE
2115	25.2798	14.2857	Infliximab	Infliximab without immunomodulator	ChAdOx1 nCoV-19	FALSE	42.4	FALSE
7088	1	-6.42262	Vedolizumab	Vedolizumab without immunomodulator	BNT162b2	FALSE	0.4	FALSE
7088	8.99405	1.57143	Vedolizumab	Vedolizumab without immunomodulator	BNT162b2	FALSE	229	FALSE
7088	16.994	9.57143	Vedolizumab	Vedolizumab without immunomodulator	BNT162b2	FALSE	974	FALSE
7088	24.994	17.5714	Vedolizumab	Vedolizumab without immunomodulator	BNT162b2	FALSE	308	FALSE
3488	1	-8.99405	Infliximab	Infliximab without immunomodulator	ChAdOx1 nCoV-19	FALSE	0.4	FALSE
3488	8.99405	-1	Infliximab	Infliximab without immunomodulator	ChAdOx1 nCoV-19	FALSE	61.4	FALSE
3488	19.4226	9.42857	Infliximab	Infliximab without immunomodulator	ChAdOx1 nCoV-19	FALSE	829	FALSE
3488	27.994	18	Infliximab	Infliximab without immunomodulator	ChAdOx1 nCoV-19	FALSE	274	FALSE
167	1.42857	-6.42262	Infliximab	Infliximab without immunomodulator	BNT162b2	FALSE	0.4	FALSE
167	8.99405	1.14286	Infliximab	Infliximab without immunomodulator	BNT162b2	FALSE	5916	FALSE
167	16.7083	8.85714	Infliximab	Infliximab without immunomodulator	BNT162b2	FALSE	2031	FALSE
2507	5.14286	0.571429	Infliximab	Infliximab with immunomodulator	BNT162b2	FALSE	5.7	FALSE
2507	13.2798	8.70833	Infliximab	Infliximab with immunomodulator	BNT162b2	FALSE	301	FALSE
2507	20.994	16.4226	Infliximab	Infliximab with immunomodulator	BNT162b2	FALSE	83.1	FALSE
2507	29.1369	24.5655	Infliximab	Infliximab with immunomodulator	BNT162b2	FALSE	31.1	FALSE
3529	-3.85714	-15.8512	Infliximab	Infliximab without immunomodulator	ChAdOx1 nCoV-19	FALSE	0.4	FALSE
3529	3.99405	-8	Infliximab	Infliximab without immunomodulator	ChAdOx1 nCoV-19	FALSE	24.1	FALSE
3529	12.1369	0.142857	Infliximab	Infliximab without immunomodulator	ChAdOx1 nCoV-19	FALSE	14.8	FALSE
3529	20.1369	8.14286	Infliximab	Infliximab without immunomodulator	ChAdOx1 nCoV-19	FALSE	209	FALSE
5907	-2.71429	-12.7083	Infliximab	Infliximab without immunomodulator	ChAdOx1 nCoV-19	TRUE	122	FALSE
5907	5.27976	-4.71429	Infliximab	Infliximab without immunomodulator	ChAdOx1 nCoV-19	TRUE	1851	FALSE
5907	13.8512	3.85714	Infliximab	Infliximab without immunomodulator	ChAdOx1 nCoV-19	TRUE	4710	FALSE
5907	21.8512	11.8571	Infliximab	Infliximab without immunomodulator	ChAdOx1 nCoV-19	TRUE	1706	FALSE
51	-0.714286	-13.7083	Infliximab	Infliximab without immunomodulator	ChAdOx1 nCoV-19	FALSE	0.4	FALSE
51	4.71429	-8.27976	Infliximab	Infliximab without immunomodulator	ChAdOx1 nCoV-19	FALSE	6.4	FALSE
51	10.5655	-2.42857	Infliximab	Infliximab without immunomodulator	ChAdOx1 nCoV-19	FALSE	23	FALSE
51	19.2798	6.28571	Infliximab	Infliximab without immunomodulator	ChAdOx1 nCoV-19	FALSE	816	FALSE
3909	1.14286	-7.1369	Infliximab	Infliximab without immunomodulator	BNT162b2	FALSE	0.4	FALSE
3909	9.27976	1	Infliximab	Infliximab without immunomodulator	BNT162b2	FALSE	16.3	FALSE
3909	17.2798	9	Infliximab	Infliximab without immunomodulator	BNT162b2	FALSE	100	FALSE
3909	25.1369	16.8571	Infliximab	Infliximab without immunomodulator	BNT162b2	FALSE	17.5	FALSE
4366	1.28571	NA	Vedolizumab	Vedolizumab with immunomodulator	BNT162b2	FALSE	0.4	FALSE
4366	9.27976	NA	Vedolizumab	Vedolizumab with immunomodulator	BNT162b2	FALSE	101	FALSE
4366	17.2798	NA	Vedolizumab	Vedolizumab with immunomodulator	BNT162b2	FALSE	12085	FALSE
4366	25.2798	NA	Vedolizumab	Vedolizumab with immunomodulator	BNT162b2	FALSE	5437	FALSE
1681	5.14286	-5.27976	Vedolizumab	Vedolizumab without immunomodulator	BNT162b2	FALSE	1.6	FALSE
1681	11.1369	0.714286	Vedolizumab	Vedolizumab without immunomodulator	BNT162b2	FALSE	7.5	FALSE
1681	17.1369	6.71429	Vedolizumab	Vedolizumab without immunomodulator	BNT162b2	FALSE	668	FALSE
1681	24.8512	14.4286	Vedolizumab	Vedolizumab without immunomodulator	BNT162b2	TRUE	350	FALSE
7184	1.57143	-9.85119	Infliximab	Infliximab with immunomodulator	BNT162b2	FALSE	0.4	FALSE
7184	7.57143	-3.85119	Infliximab	Infliximab with immunomodulator	BNT162b2	FALSE	0.4	FALSE
7184	13.5655	2.14286	Infliximab	Infliximab with immunomodulator	BNT162b2	FALSE	1677	FALSE
7184	19.5655	8.14286	Infliximab	Infliximab with immunomodulator	BNT162b2	FALSE	197	FALSE
6213	0.428571	-10.2798	Infliximab	Infliximab with immunomodulator	ChAdOx1 nCoV-19	FALSE	0.4	FALSE
6213	8.42262	-2.28571	Infliximab	Infliximab with immunomodulator	ChAdOx1 nCoV-19	FALSE	8.9	FALSE
6213	16.4226	5.71429	Infliximab	Infliximab with immunomodulator	ChAdOx1 nCoV-19	FALSE	513	FALSE
6213	24.4226	13.7143	Infliximab	Infliximab with immunomodulator	ChAdOx1 nCoV-19	FALSE	248	FALSE
394	-9	-20.2798	Infliximab	Infliximab without immunomodulator	BNT162b2	FALSE	0.3	FALSE
394	9.27976	-2	Infliximab	Infliximab without immunomodulator	BNT162b2	FALSE	3.6	FALSE
394	15.2798	4	Infliximab	Infliximab without immunomodulator	BNT162b2	FALSE	2152	FALSE
394	21.2798	10	Infliximab	Infliximab without immunomodulator	BNT162b2	FALSE	690	FALSE
1017	-7.28571	-18.5655	Infliximab	Infliximab with immunomodulator	ChAdOx1 nCoV-19	TRUE	0.3	FALSE
1017	8.71429	-2.56548	Infliximab	Infliximab with immunomodulator	ChAdOx1 nCoV-19	TRUE	47.7	FALSE
1017	17.2798	6	Infliximab	Infliximab with immunomodulator	ChAdOx1 nCoV-19	TRUE	870	FALSE
1017	25.2798	14	Infliximab	Infliximab with immunomodulator	ChAdOx1 nCoV-19	TRUE	382	FALSE
6294	-3.57143	NA	Infliximab	Infliximab without immunomodulator	BNT162b2	FALSE	0.4	FALSE
6294	4.42857	NA	Infliximab	Infliximab without immunomodulator	BNT162b2	FALSE	12.1	FALSE
6294	16.4226	NA	Infliximab	Infliximab without immunomodulator	BNT162b2	FALSE	594	FALSE
6294	20.4226	NA	Infliximab	Infliximab without immunomodulator	BNT162b2	FALSE	224	FALSE
1505	2.14286	-7.42262	Vedolizumab	Vedolizumab without immunomodulator	ChAdOx1 nCoV-19	TRUE	3045	FALSE
1505	10.1369	0.571429	Vedolizumab	Vedolizumab without immunomodulator	ChAdOx1 nCoV-19	TRUE	1171	FALSE
1505	18.4226	8.85714	Vedolizumab	Vedolizumab without immunomodulator	ChAdOx1 nCoV-19	TRUE	829	FALSE
1505	26.1369	16.5714	Vedolizumab	Vedolizumab without immunomodulator	ChAdOx1 nCoV-19	TRUE	573	FALSE
4852	7.28571	-4.42262	Infliximab	Infliximab with immunomodulator	BNT162b2	FALSE	11.9	FALSE
4852	15.2798	3.57143	Infliximab	Infliximab with immunomodulator	BNT162b2	FALSE	1573	FALSE
4852	23.8512	12.1429	Infliximab	Infliximab with immunomodulator	BNT162b2	FALSE	249	FALSE
751	7.56548	-3.14286	Infliximab	Infliximab with immunomodulator	BNT162b2	FALSE	7.8	FALSE
751	13.7083	3	Infliximab	Infliximab with immunomodulator	BNT162b2	FALSE	2192	FALSE
751	20.4226	9.71429	Infliximab	Infliximab with immunomodulator	BNT162b2	FALSE	383	FALSE
5356	-6.57143	-16.7083	Vedolizumab	Vedolizumab without immunomodulator	BNT162b2	TRUE	0.3	FALSE
5356	1.42857	-8.70833	Vedolizumab	Vedolizumab without immunomodulator	BNT162b2	TRUE	0.4	FALSE
5356	9.42857	-0.708333	Vedolizumab	Vedolizumab without immunomodulator	BNT162b2	TRUE	156	FALSE
5356	17.4226	7.28571	Vedolizumab	Vedolizumab without immunomodulator	BNT162b2	TRUE	15903	FALSE
5356	25.7083	15.5714	Vedolizumab	Vedolizumab without immunomodulator	BNT162b2	TRUE	2501	FALSE
5356	33.4226	23.2857	Vedolizumab	Vedolizumab without immunomodulator	BNT162b2	TRUE	2214	FALSE
2500	-4.14286	-17.5655	Infliximab	Infliximab without immunomodulator	BNT162b2	FALSE	0.3	FALSE
2500	16.8512	3.42857	Infliximab	Infliximab without immunomodulator	BNT162b2	FALSE	25001	FALSE
2500	29.7083	16.2857	Infliximab	Infliximab without immunomodulator	BNT162b2	FALSE	7907	FALSE
6066	4.42857	-4.27976	Infliximab	Infliximab with immunomodulator	ChAdOx1 nCoV-19	FALSE	6	TRUE
6066	11.994	3.28571	Infliximab	Infliximab with immunomodulator	ChAdOx1 nCoV-19	FALSE	130	TRUE
6066	21.8512	13.1429	Infliximab	Infliximab with immunomodulator	ChAdOx1 nCoV-19	TRUE	3599	TRUE
5505	8	-3.27976	Vedolizumab	Vedolizumab without immunomodulator	BNT162b2	TRUE	18	FALSE
4791	8.56548	-3.42857	Infliximab	Infliximab without immunomodulator	ChAdOx1 nCoV-19	FALSE	3.9	FALSE
4791	14.1369	2.14286	Infliximab	Infliximab without immunomodulator	ChAdOx1 nCoV-19	FALSE	176	FALSE
4791	19.994	8	Infliximab	Infliximab without immunomodulator	ChAdOx1 nCoV-19	FALSE	46.1	FALSE
5578	-8.57143	-17.8571	Infliximab	Infliximab without immunomodulator	BNT162b2	FALSE	0.4	FALSE
5578	3.14286	-6.14286	Infliximab	Infliximab without immunomodulator	BNT162b2	FALSE	1	FALSE
7069	-9.85714	NA	Infliximab	Infliximab without immunomodulator	BNT162b2	FALSE	0.4	FALSE
7069	2.14286	NA	Infliximab	Infliximab without immunomodulator	BNT162b2	FALSE	30	FALSE
6898	3.27976	-7.71429	Infliximab	Infliximab without immunomodulator	ChAdOx1 nCoV-19	FALSE	6.4	FALSE
6898	9.70833	-1.28571	Infliximab	Infliximab without immunomodulator	ChAdOx1 nCoV-19	FALSE	25.2	FALSE
6898	15.8512	4.85714	Infliximab	Infliximab without immunomodulator	ChAdOx1 nCoV-19	FALSE	261	FALSE
6246	-8.71429	-20.7083	Infliximab	Infliximab with immunomodulator	BNT162b2	TRUE	0.3	FALSE
6246	9.27976	-2.71429	Infliximab	Infliximab with immunomodulator	BNT162b2	TRUE	10	FALSE
6246	15.2798	3.28571	Infliximab	Infliximab with immunomodulator	BNT162b2	TRUE	3794	FALSE
6246	21.2798	9.28571	Infliximab	Infliximab with immunomodulator	BNT162b2	TRUE	1409	FALSE
5084	-7.57143	-15.994	Infliximab	Infliximab with immunomodulator	BNT162b2	FALSE	0.3	FALSE
5084	10.5655	2.14286	Infliximab	Infliximab with immunomodulator	BNT162b2	FALSE	11.5	FALSE
5084	16.5655	8.14286	Infliximab	Infliximab with immunomodulator	BNT162b2	FALSE	6381	FALSE
5084	22.5655	14.1429	Infliximab	Infliximab with immunomodulator	BNT162b2	FALSE	1789	FALSE
633	4.14286	-6.70833	Vedolizumab	Vedolizumab without immunomodulator	BNT162b2	FALSE	2.3	FALSE
633	12.1369	1.28571	Vedolizumab	Vedolizumab without immunomodulator	BNT162b2	FALSE	5056	FALSE
633	20.7083	9.85714	Vedolizumab	Vedolizumab without immunomodulator	BNT162b2	FALSE	2230	FALSE
4788	-9.14286	-20.2798	Infliximab	Infliximab without immunomodulator	ChAdOx1 nCoV-19	FALSE	0.3	FALSE
6808	1.28571	-9.70833	Vedolizumab	Vedolizumab without immunomodulator	BNT162b2	FALSE	0.4	FALSE
6808	9.27976	-1.71429	Vedolizumab	Vedolizumab without immunomodulator	BNT162b2	FALSE	26.2	FALSE
6808	17.2798	6.28571	Vedolizumab	Vedolizumab without immunomodulator	BNT162b2	FALSE	6463	FALSE
2034	5.42857	NA	Infliximab	Infliximab without immunomodulator	BNT162b2	FALSE	9.3	FALSE
4819	7.70833	NA	Vedolizumab	Vedolizumab with immunomodulator	BNT162b2	FALSE	16.7	FALSE
4819	15.7083	NA	Vedolizumab	Vedolizumab with immunomodulator	BNT162b2	FALSE	1537	FALSE
4819	23.8512	NA	Vedolizumab	Vedolizumab with immunomodulator	BNT162b2	FALSE	1506	FALSE
239	-9	-19.994	Infliximab	Infliximab with immunomodulator	ChAdOx1 nCoV-19	FALSE	0.3	FALSE
239	6.99405	-4	Infliximab	Infliximab with immunomodulator	ChAdOx1 nCoV-19	FALSE	32.7	FALSE
239	14.994	4	Infliximab	Infliximab with immunomodulator	ChAdOx1 nCoV-19	FALSE	2017	FALSE
239	22.994	12	Infliximab	Infliximab with immunomodulator	ChAdOx1 nCoV-19	FALSE	671	FALSE
648	-7.57143	NA	Infliximab	Infliximab without immunomodulator	BNT162b2	FALSE	0.3	FALSE
648	0.428571	NA	Infliximab	Infliximab without immunomodulator	BNT162b2	FALSE	0.4	FALSE
3891	0.708333	-7.42857	Vedolizumab	Vedolizumab without immunomodulator	ChAdOx1 nCoV-19	FALSE	0.4	FALSE
3891	8.70833	0.571429	Vedolizumab	Vedolizumab without immunomodulator	ChAdOx1 nCoV-19	FALSE	153	FALSE
3891	16.7083	8.57143	Vedolizumab	Vedolizumab without immunomodulator	ChAdOx1 nCoV-19	FALSE	467	FALSE
1471	-8.42857	-17.4226	Vedolizumab	Vedolizumab without immunomodulator	ChAdOx1 nCoV-19	FALSE	0.3	FALSE
1471	4.28571	-4.70833	Vedolizumab	Vedolizumab without immunomodulator	ChAdOx1 nCoV-19	FALSE	5	FALSE
1471	16.8512	7.85714	Vedolizumab	Vedolizumab without immunomodulator	ChAdOx1 nCoV-19	FALSE	248	FALSE
1471	21.5655	12.5714	Vedolizumab	Vedolizumab without immunomodulator	ChAdOx1 nCoV-19	FALSE	169	FALSE
1592	-7.14286	-15.8512	Infliximab	Infliximab without immunomodulator	BNT162b2	FALSE	0.3	TRUE
1592	0.857143	-7.85119	Infliximab	Infliximab without immunomodulator	BNT162b2	FALSE	0.4	TRUE
1592	8.56548	-0.142857	Infliximab	Infliximab without immunomodulator	BNT162b2	FALSE	9.2	TRUE
1592	16.5655	7.85714	Infliximab	Infliximab without immunomodulator	BNT162b2	FALSE	384	TRUE
1592	26.994	18.2857	Infliximab	Infliximab without immunomodulator	BNT162b2	TRUE	11623	TRUE
6419	1.28571	-9.42262	Vedolizumab	Vedolizumab without immunomodulator	BNT162b2	FALSE	0.4	FALSE
6419	17.2798	6.57143	Vedolizumab	Vedolizumab without immunomodulator	BNT162b2	FALSE	1709	FALSE
6419	25.2798	14.5714	Vedolizumab	Vedolizumab without immunomodulator	BNT162b2	FALSE	1327	FALSE
2306	-9	-18.7083	Infliximab	Infliximab without immunomodulator	BNT162b2	FALSE	0.3	FALSE
4379	-2.28571	-12.4226	Vedolizumab	Vedolizumab without immunomodulator	BNT162b2	TRUE	33.8	FALSE
4379	6.1369	-4	Vedolizumab	Vedolizumab without immunomodulator	BNT162b2	TRUE	2665	FALSE
4379	14.1369	4	Vedolizumab	Vedolizumab without immunomodulator	BNT162b2	TRUE	22707	FALSE
4379	22.1369	12	Vedolizumab	Vedolizumab without immunomodulator	BNT162b2	TRUE	9968	FALSE
5652	-8.42857	-13.4286	Infliximab	Infliximab without immunomodulator	ChAdOx1 nCoV-19	FALSE	0.3	FALSE
5652	6.99405	1.99405	Infliximab	Infliximab without immunomodulator	ChAdOx1 nCoV-19	FALSE	518	FALSE
5652	15.1369	10.1369	Infliximab	Infliximab without immunomodulator	ChAdOx1 nCoV-19	FALSE	127	FALSE
5652	23.1369	18.1369	Infliximab	Infliximab without immunomodulator	ChAdOx1 nCoV-19	FALSE	41	FALSE
5508	8.27976	-2.85714	Infliximab	Infliximab without immunomodulator	BNT162b2	FALSE	0.6	TRUE
5508	16.4226	5.28571	Infliximab	Infliximab without immunomodulator	BNT162b2	FALSE	183	TRUE
5508	26.4226	15.2857	Infliximab	Infliximab without immunomodulator	BNT162b2	TRUE	6165	TRUE
635	-7.28571	NA	Infliximab	Infliximab without immunomodulator	BNT162b2	FALSE	0.3	FALSE
6973	-7.28571	-18.4226	Infliximab	Infliximab with immunomodulator	ChAdOx1 nCoV-19	FALSE	0.3	FALSE
6973	0.285714	-10.8512	Infliximab	Infliximab with immunomodulator	ChAdOx1 nCoV-19	FALSE	0.4	FALSE
6973	7.85119	-3.28571	Infliximab	Infliximab with immunomodulator	ChAdOx1 nCoV-19	FALSE	11.4	FALSE
6973	23.994	12.8571	Infliximab	Infliximab with immunomodulator	ChAdOx1 nCoV-19	FALSE	8	FALSE
3714	1.85714	NA	Infliximab	Infliximab without immunomodulator	ChAdOx1 nCoV-19	TRUE	40.5	FALSE
3714	9.85714	NA	Infliximab	Infliximab without immunomodulator	ChAdOx1 nCoV-19	TRUE	15.7	FALSE
3714	20.1429	NA	Infliximab	Infliximab without immunomodulator	ChAdOx1 nCoV-19	TRUE	84.6	FALSE
1149	10.1369	-0.285714	Infliximab	Infliximab with immunomodulator	BNT162b2	FALSE	0.7	FALSE
1149	22.7083	12.2857	Infliximab	Infliximab with immunomodulator	BNT162b2	FALSE	187	FALSE
6686	1	-7.85119	Infliximab	Infliximab without immunomodulator	BNT162b2	FALSE	0.4	FALSE
6686	9.27976	0.428571	Infliximab	Infliximab without immunomodulator	BNT162b2	FALSE	0.5	FALSE
6686	17.2798	8.42857	Infliximab	Infliximab without immunomodulator	BNT162b2	FALSE	166	FALSE
6686	25.1369	16.2857	Infliximab	Infliximab without immunomodulator	BNT162b2	FALSE	32.1	FALSE
6686	31.1369	22.2857	Infliximab	Infliximab without immunomodulator	BNT162b2	FALSE	14.3	FALSE
6087	9.27976	-1.57143	Infliximab	Infliximab without immunomodulator	BNT162b2	FALSE	37.7	FALSE
3326	2	-9.27976	Infliximab	Infliximab with immunomodulator	BNT162b2	FALSE	2.7	FALSE
3326	10.5655	-0.714286	Infliximab	Infliximab with immunomodulator	BNT162b2	FALSE	2.4	FALSE
3326	18.994	7.71429	Infliximab	Infliximab with immunomodulator	BNT162b2	FALSE	345	FALSE
3326	26.994	15.7143	Infliximab	Infliximab with immunomodulator	BNT162b2	FALSE	102	FALSE
776	-4.42857	-16.4226	Infliximab	Infliximab without immunomodulator	BNT162b2	FALSE	0.4	FALSE
776	3.85714	-8.1369	Infliximab	Infliximab without immunomodulator	BNT162b2	FALSE	3.7	FALSE
1090	5.42262	-7.71429	Infliximab	Infliximab without immunomodulator	ChAdOx1 nCoV-19	FALSE	5.1	FALSE
1090	9.42262	-3.71429	Infliximab	Infliximab without immunomodulator	ChAdOx1 nCoV-19	FALSE	2.7	FALSE
3844	3.27976	-4.57143	Vedolizumab	Vedolizumab without immunomodulator	ChAdOx1 nCoV-19	FALSE	28.7	FALSE
3844	11.2798	3.42857	Vedolizumab	Vedolizumab without immunomodulator	ChAdOx1 nCoV-19	FALSE	571	FALSE
3844	19.2798	11.4286	Vedolizumab	Vedolizumab without immunomodulator	ChAdOx1 nCoV-19	FALSE	407	FALSE
1383	-7.42857	-18.2798	Infliximab	Infliximab without immunomodulator	BNT162b2	FALSE	0.3	FALSE
1383	0.714286	-10.1369	Infliximab	Infliximab without immunomodulator	BNT162b2	FALSE	0.4	FALSE
1383	8.70833	-2.14286	Infliximab	Infliximab without immunomodulator	BNT162b2	FALSE	1.7	FALSE
1383	17.2798	6.42857	Infliximab	Infliximab without immunomodulator	BNT162b2	FALSE	1540	FALSE
1383	25.2798	14.4286	Infliximab	Infliximab without immunomodulator	BNT162b2	FALSE	419	FALSE
1246	5.14286	-6.27976	Infliximab	Infliximab without immunomodulator	ChAdOx1 nCoV-19	TRUE	0.4	FALSE
1246	21.1369	9.71429	Infliximab	Infliximab without immunomodulator	ChAdOx1 nCoV-19	TRUE	4.2	FALSE
1246	29.1369	17.7143	Infliximab	Infliximab without immunomodulator	ChAdOx1 nCoV-19	TRUE	0.9	FALSE
1856	2.85714	-9.1369	Vedolizumab	Vedolizumab without immunomodulator	ChAdOx1 nCoV-19	TRUE	0.4	FALSE
6953	3.28571	-8.70833	Infliximab	Infliximab with immunomodulator	ChAdOx1 nCoV-19	FALSE	1.2	FALSE
6953	11.1369	-0.857143	Infliximab	Infliximab with immunomodulator	ChAdOx1 nCoV-19	FALSE	26.5	FALSE
6953	19.2798	7.28571	Infliximab	Infliximab with immunomodulator	ChAdOx1 nCoV-19	FALSE	1093	FALSE
6953	27.2798	15.2857	Infliximab	Infliximab with immunomodulator	ChAdOx1 nCoV-19	FALSE	423	FALSE
5984	4.85714	-6.14286	Infliximab	Infliximab without immunomodulator	BNT162b2	FALSE	8.2	FALSE
5984	12.8571	1.85714	Infliximab	Infliximab without immunomodulator	BNT162b2	FALSE	6246	FALSE
4678	4.14286	-7.1369	Infliximab	Infliximab without immunomodulator	ChAdOx1 nCoV-19	FALSE	2.1	FALSE
4678	12.1369	0.857143	Infliximab	Infliximab without immunomodulator	ChAdOx1 nCoV-19	FALSE	37.7	FALSE
4678	20.1369	8.85714	Infliximab	Infliximab without immunomodulator	ChAdOx1 nCoV-19	FALSE	490	FALSE
4678	28.1369	16.8571	Infliximab	Infliximab without immunomodulator	ChAdOx1 nCoV-19	FALSE	200	FALSE
3273	1.71429	-10.1369	Vedolizumab	Vedolizumab without immunomodulator	ChAdOx1 nCoV-19	FALSE	0.4	FALSE
3273	9.70833	-2.14286	Vedolizumab	Vedolizumab without immunomodulator	ChAdOx1 nCoV-19	FALSE	14.6	FALSE
3273	17.7083	5.85714	Vedolizumab	Vedolizumab without immunomodulator	ChAdOx1 nCoV-19	FALSE	329	FALSE
3273	25.7083	13.8571	Vedolizumab	Vedolizumab without immunomodulator	ChAdOx1 nCoV-19	FALSE	77.2	FALSE
4209	2.85714	-8.1369	Infliximab	Infliximab without immunomodulator	BNT162b2	FALSE	1	FALSE
4209	11.7083	0.714286	Infliximab	Infliximab without immunomodulator	BNT162b2	FALSE	0.3	FALSE
4209	15.4226	4.42857	Infliximab	Infliximab without immunomodulator	BNT162b2	FALSE	156	FALSE
4209	27.8512	16.8571	Infliximab	Infliximab without immunomodulator	BNT162b2	FALSE	8.1	FALSE
3164	4.14286	-7.99405	Infliximab	Infliximab without immunomodulator	ChAdOx1 nCoV-19	FALSE	8.5	FALSE
3164	12.1369	0	Infliximab	Infliximab without immunomodulator	ChAdOx1 nCoV-19	FALSE	34.5	FALSE
3164	20.1369	8	Infliximab	Infliximab without immunomodulator	ChAdOx1 nCoV-19	FALSE	681	FALSE
3164	28.1369	16	Infliximab	Infliximab without immunomodulator	ChAdOx1 nCoV-19	FALSE	221	FALSE
5884	5.71429	-5.27976	Infliximab	Infliximab with immunomodulator	ChAdOx1 nCoV-19	FALSE	1.6	FALSE
5884	13.7083	2.71429	Infliximab	Infliximab with immunomodulator	ChAdOx1 nCoV-19	FALSE	148	FALSE
5884	21.7083	10.7143	Infliximab	Infliximab with immunomodulator	ChAdOx1 nCoV-19	FALSE	24.4	FALSE
5884	29.7083	18.7143	Infliximab	Infliximab with immunomodulator	ChAdOx1 nCoV-19	FALSE	12.5	FALSE
4688	1	-6.1369	Infliximab	Infliximab with immunomodulator	BNT162b2	FALSE	0.4	FALSE
4688	16.994	9.85714	Infliximab	Infliximab with immunomodulator	BNT162b2	FALSE	95.8	FALSE
4688	24.994	17.8571	Infliximab	Infliximab with immunomodulator	BNT162b2	FALSE	27.6	FALSE
1514	-7.85714	-16.2857	Vedolizumab	Vedolizumab without immunomodulator	BNT162b2	FALSE	0.3	FALSE
1514	8.14286	-0.285714	Vedolizumab	Vedolizumab without immunomodulator	BNT162b2	FALSE	50.8	FALSE
1514	16.1369	7.70833	Vedolizumab	Vedolizumab without immunomodulator	BNT162b2	FALSE	7997	FALSE
1276	5.70833	-5.28571	Infliximab	Infliximab without immunomodulator	ChAdOx1 nCoV-19	FALSE	0.6	FALSE
1276	13.7083	2.71429	Infliximab	Infliximab without immunomodulator	ChAdOx1 nCoV-19	FALSE	849	FALSE
1276	21.7083	10.7143	Infliximab	Infliximab without immunomodulator	ChAdOx1 nCoV-19	FALSE	188	FALSE
4497	5.57143	-3.27976	Vedolizumab	Vedolizumab with immunomodulator	ChAdOx1 nCoV-19	FALSE	175	FALSE
[truncated: 16,419 more rows]

## Sheet: Figure 6a - pre_vac_surv_data
surv_time	surv_event	biologic
30.1488	FALSE	Vedolizumab
21.4345	FALSE	Infliximab
[truncated: 6,744 more rows]

## Sheet: Figure 6b - post_vac_surv_data
surv_time	surv_event	biologic
[truncated: 5,123 more rows]

[truncated: 5 more sheets: Supplementary Fig 1, Supplementary Fig 2, Supplementary Fig 4, Supplementary Fig 5, Supplementary Fig 6]
